# Supplementary material for: Poly[triaquabis­(μ2-3-carboxy­pyrazine-2-carboxyl­ato)dilithium(I)]
Source: Acta Crystallogr Sect E Struct Rep Online. 2008 Feb 20;64(Pt 3):m491–2. doi: 10.1107/S1600536808004467 (PMC2960851; doi:10.1107/S1600536808004467)
Supplement: Supplementary file 1 [file e-64-0m491-sup1.cif]

##############################################################################
###                                                                        ###
###        Electronic paper (Acta Crystallographica Section E)             ###
###                                                                        ###
##############################################################################
#                                                                            #
# This CIF contains the data in a paper accepted for publication in Acta     #
# Crystallographica Section E. It conforms to the requirements of Notes      #
# for Authors for Section E, and has been peer reviewed under the auspices   #
# of the IUCr Commission on Journals.                                        #
#                                                                            #
# Full details of the Crystallographic Information File format               #
# are given in the paper "The Crystallographic Information File (CIF):       #
# a New Standard Archive File for Crystallography" by S. R. Hall, F. H.      #
# Allen and I. D. Brown [Acta Cryst. (1991), A47, 655-685].                  #
#                                                                            #
# The current version of the core CIF dictionary is obtainable from          #
# ftp://ftp.iucr.org/pub/cif_core.dic. The current version number is 2.1.    #
#                                                                            #
# Software is freely available for graphical display of the structure(s) in  #
# this CIF.  For information consult the CIF home page http://www.iucr.org/  #
# cif/home.html                                                              #
#                                                                            #
##############################################################################
                                             
data_global
_audit_creation_method     'SHELXL-97'
_journal_date_recd_electronic     2008-02-05
_journal_date_accepted     2008-02-14
_journal_name_full     'Acta Crystallographica, Section E'
_journal_year     2008
_journal_volume     64
_journal_issue      3
_journal_page_first     m491
_journal_page_last     m492
_journal_paper_category     QM
_journal_coeditor_code     AT2542
_publ_contact_author_name     'Dr Mustafa TOMBUL'
_publ_contact_author_address
;
Department of Chemistry
Faculty of Arts and Science
University of Kirikkale
Campus, Yahsihan, Kirikkale
71450 KIRIKKALE
TURKEY
;
_publ_contact_author_email     mustafatombul38@gmail.com
_publ_contact_author_fax     '90-318-3572461'
_publ_contact_author_phone     '90-318-3572478'
_publ_section_title
;
Poly[triaquabis(\m~2~-3-carboxypyrazine-2-carboxylato)dilithium(I)]
;
loop_
    _publ_author_name
    _publ_author_address
    'Tombul, Mustafa'
;
Department of Chemistry
Faculty of Arts and Sciences
University of K\?ir\?ikkale Campus, Yah\,sihan
71450 K\?ir\?ikkale
Turkey
;
    'G\"uven, Kutalm\?i\,s'
;
Department of Physics
Faculty of Arts and Sciences
University of K\?ir\?ikkale Campus, Yah\,sihan
71450 K\?ir\?ikkale
Turkey
;
    'B\"uy\"ukg\"ung\"or, Orhan'
;
Department of Physics
Faculty of Arts and Sciences
Ondokuz May\?is University
TR-55139 Samsun
Turkey
;
data_I
_chemical_name_systematic
;
Poly[triaquabis(\m~2~-3-carboxypyrazine-2-carboxylato)dilithium(I)]
;
_chemical_name_common     ?
_chemical_formula_moiety     'C12 H12 Li2 N4 O11'
_chemical_formula_sum     'C12 H12 Li2 N4 O11'
_chemical_formula_iupac     '[Li2 (C6 H3 N2 O4)2 (H2 O)3]'
_chemical_formula_weight     402.14
_chemical_melting_point     ?
_symmetry_cell_setting     monoclinic
_symmetry_space_group_name_H-M     'P 21/c'
_symmetry_space_group_name_Hall     '-P 2ybc'
loop_
    _symmetry_equiv_pos_as_xyz
    'x, y, z'
    '-x, y+1/2, -z+1/2'
    '-x, -y, -z'
    'x, -y-1/2, z-1/2'
_cell_length_a     15.3413(9)
_cell_length_b     7.9415(4)
_cell_length_c     14.9097(9)
_cell_angle_alpha     90.00
_cell_angle_beta     117.371(4)
_cell_angle_gamma     90.00
_cell_volume     1613.13(16)
_cell_formula_units_Z     4
_cell_measurement_reflns_used     15847
_cell_measurement_theta_min     1.49
_cell_measurement_theta_max     27.23
_cell_measurement_temperature     295(2)
_exptl_crystal_description     prism
_exptl_crystal_colour     colourless
_exptl_crystal_size_max     0.430
_exptl_crystal_size_mid     0.300
_exptl_crystal_size_min     0.110
_exptl_crystal_density_diffrn     1.656
_exptl_crystal_density_meas     ?
_exptl_crystal_density_method     'not measured'
_exptl_crystal_F_000     824
loop_
    _exptl_crystal_face_index_h
    _exptl_crystal_face_index_k
    _exptl_crystal_face_index_l
    _exptl_crystal_face_perp_dist
    -1 0 0 0.0670
    1 0 0 0.0370
    -1 0 1 0.1800
    1 0 -1 0.1600
    -1 -1 0 0.1560
    1 0 -3 0.2010
    6 9 1 0.2120
_exptl_absorpt_coefficient_mu     0.145
_exptl_absorpt_correction_type     integration
_exptl_absorpt_process_details     '(X-RED32; Stoe & Cie, 2002)'
_exptl_absorpt_correction_T_min     0.9472
_exptl_absorpt_correction_T_max     0.9852
_exptl_special_details
;
;
_diffrn_ambient_temperature     295(2)
_diffrn_radiation_type     'Mo K\a'
_diffrn_radiation_wavelength     0.71073
_diffrn_radiation_monochromator     'plane graphite'
_diffrn_measurement_device_type     'Stoe IPDSII'
_diffrn_measurement_device     '2-circle goniometer'
_diffrn_measurement_method     'rotation method'
_diffrn_detector_area_resol_mean     6.67
_diffrn_reflns_number     13081
_diffrn_reflns_av_R_equivalents     0.0825
_diffrn_reflns_av_sigmaI/netI     0.0626
_diffrn_reflns_theta_min     1.49
_diffrn_reflns_theta_max     26.50
_diffrn_reflns_theta_full     26.50
_diffrn_measured_fraction_theta_max     1.000
_diffrn_measured_fraction_theta_full     1.000
_diffrn_reflns_limit_h_min     -19
_diffrn_reflns_limit_h_max     19
_diffrn_reflns_limit_k_min     -9
_diffrn_reflns_limit_k_max     9
_diffrn_reflns_limit_l_min     -18
_diffrn_reflns_limit_l_max     18
_diffrn_standards_number     ?
_diffrn_standards_interval_count     ?
_diffrn_standards_interval_time     ?
_diffrn_standards_decay_%     ?
_refine_special_details
;
 Refinement of F^2^ against ALL reflections.  The weighted R-factor wR and
 goodness of fit S are based on F^2^, conventional R-factors R are based
 on F, with F set to zero for negative F^2^. The threshold expression of
 F^2^ > 2sigma(F^2^) is used only for calculating R-factors(gt) etc. and is
 not relevant to the choice of reflections for refinement.  R-factors based
 on F^2^ are statistically about twice as large as those based on F, and R-
 factors based on ALL data will be even larger.
;
_reflns_number_total     3337
_reflns_number_gt     2127
_reflns_threshold_expression     I>2\s(I)
_refine_ls_structure_factor_coef     Fsqd
_refine_ls_matrix_type     full
_refine_ls_R_factor_all     0.0872
_refine_ls_R_factor_gt     0.0510
_refine_ls_wR_factor_gt     0.1169
_refine_ls_wR_factor_ref     0.1433
_refine_ls_goodness_of_fit_ref     0.999
_refine_ls_restrained_S_all     0.998
_refine_ls_number_reflns     3337
_refine_ls_number_parameters     295
_refine_ls_number_restraints     2
_refine_ls_hydrogen_treatment     mixed
_refine_ls_weighting_scheme     calc
_refine_ls_weighting_details
               'calc w = 1/[\s^2^(Fo^2^)+(0.0627P)^2^] where P=(Fo^2^+2Fc^2^)/3'
_atom_sites_solution_hydrogens     geom
_atom_sites_solution_primary     direct
_atom_sites_solution_secondary     difmap
_refine_ls_shift/su_max     0.011
_refine_ls_shift/su_mean     0.000
_refine_diff_density_max     0.381
_refine_diff_density_min     -0.341
_refine_ls_extinction_method     'SHELXL97 (Sheldrick, 2008)'
_refine_ls_extinction_coef     0.019(3)
_refine_ls_extinction_expression
                                  'Fc^*^=kFc[1+0.001xFc^2^\l^3^/sin(2\q)]^-1/4^'
loop_
    _atom_type_symbol
    _atom_type_description
    _atom_type_scat_dispersion_real
    _atom_type_scat_dispersion_imag
    _atom_type_scat_source
    'C' 'C' 0.0033 0.0016
                         'International Tables Vol C Tables 4.2.6.8 and 6.1.1.4'
    'H' 'H' 0.0000 0.0000
                         'International Tables Vol C Tables 4.2.6.8 and 6.1.1.4'
    'Li' 'Li' -0.0003 0.0001
                         'International Tables Vol C Tables 4.2.6.8 and 6.1.1.4'
    'N' 'N' 0.0061 0.0033
                         'International Tables Vol C Tables 4.2.6.8 and 6.1.1.4'
    'O' 'O' 0.0106 0.0060
                         'International Tables Vol C Tables 4.2.6.8 and 6.1.1.4'
_computing_data_collection     'X-AREA (Stoe & Cie, 2002)'
_computing_cell_refinement     'X-AREA (Stoe & Cie, 2002)'
_computing_data_reduction     'X-RED32 (Stoe & Cie, 2002)'
_computing_structure_solution     'SHELXS97 (Sheldrick, 2008)'
_computing_structure_refinement     'SHELXL97 (Sheldrick, 2008)'
_computing_molecular_graphics     'Mercury (Macrae <i>et al.</i>, 2006)'
_computing_publication_material     'publCIF (Westrip, 2008)'
loop_
    _atom_site_type_symbol
    _atom_site_label
    _atom_site_fract_x
    _atom_site_fract_y
    _atom_site_fract_z
    _atom_site_U_iso_or_equiv
    _atom_site_adp_type
    _atom_site_calc_flag
    _atom_site_refinement_flags
    _atom_site_occupancy
    _atom_site_disorder_assembly
    _atom_site_disorder_group
    C C1 -0.3129(2) 0.1510(3) 0.0633(2) 0.0544(7) Uani d . 1 . .
    H H1 -0.3343 0.2598 0.0409 0.065 Uiso calc R 1 . .
    C C2 -0.2287(2) 0.1293(3) 0.15271(19) 0.0483(6) Uani d . 1 . .
    H H2 -0.1936 0.2230 0.1886 0.058 Uiso calc R 1 . .
    C C3 -0.24908(16) -0.1569(3) 0.13584(16) 0.0365(5) Uani d . 1 . .
    C C4 -0.33418(17) -0.1336(3) 0.04375(17) 0.0380(5) Uani d . 1 . .
    C C5 -0.20414(17) -0.3209(3) 0.18826(18) 0.0430(6) Uani d . 1 . .
    C C6 -0.40262(17) -0.2658(3) -0.02839(17) 0.0430(6) Uani d . 1 . .
    C C7 -0.8269(2) -0.3841(3) -0.4244(2) 0.0553(7) Uani d . 1 . .
    H H7 -0.8155 -0.4940 -0.4002 0.066 Uiso calc R 1 . .
    C C8 -0.9085(2) -0.3489(3) -0.51354(19) 0.0509(7) Uani d . 1 . .
    H H8 -0.9488 -0.4367 -0.5512 0.061 Uiso calc R 1 . .
    C C9 -0.87144(16) -0.0679(3) -0.49270(16) 0.0371(5) Uani d . 1 . .
    C C10 -0.78391(15) -0.1039(3) -0.40504(15) 0.0389(5) Uani d D 1 . .
    C C11 -0.91273(18) 0.1024(3) -0.53842(17) 0.0412(6) Uani d . 1 . .
    C C12 -0.70304(15) 0.0156(3) -0.33600(16) 0.0430(6) Uani d D 1 . .
    Li Li1 -0.4924(3) 0.0277(6) -0.1557(3) 0.0524(10) Uani d . 1 . .
    Li Li2 -0.0456(3) -0.1053(5) 0.3065(3) 0.0504(10) Uani d . 1 . .
    N N1 -0.36462(15) 0.0222(3) 0.00823(15) 0.0479(5) Uani d . 1 . .
    N N2 -0.19698(14) -0.0232(2) 0.18818(14) 0.0418(5) Uani d . 1 . .
    N N3 -0.93097(15) -0.1938(3) -0.54689(14) 0.0440(5) Uani d . 1 . .
    N N4 -0.76397(16) -0.2636(3) -0.37213(16) 0.0501(6) Uani d . 1 . .
    O O1 -0.53187(16) 0.2659(3) -0.13886(16) 0.0611(5) Uani d D 1 . .
    O O2 -0.42243(14) 0.0653(2) -0.23731(14) 0.0512(5) Uani d D 1 . .
    O O3 0.00554(13) 0.1034(2) 0.38530(12) 0.0490(5) Uani d . 1 . .
    O O4 0.02158(14) -0.1093(2) 0.22662(14) 0.0557(5) Uani d D 1 . .
    O O5 -0.12608(12) -0.3144(2) 0.26734(13) 0.0504(5) Uani d . 1 . .
    O O6 -0.24547(15) -0.4600(2) 0.15083(16) 0.0669(6) Uani d D 1 . .
    O O7 -0.38628(14) -0.4221(2) -0.00814(14) 0.0538(5) Uani d . 1 . .
    O O8 -0.47216(13) -0.2138(2) -0.10579(13) 0.0566(5) Uani d . 1 . .
    O O9 -0.62851(13) -0.0447(2) -0.26899(14) 0.0584(5) Uani d . 1 . .
    O O10 -0.71593(14) 0.1755(2) -0.34880(15) 0.0559(5) Uani d D 1 . .
    O O11 -0.86572(14) 0.2348(2) -0.49878(15) 0.0614(5) Uani d . 1 . .
    H H4A 0.017(2) -0.198(3) 0.1844(19) 0.063(9) Uiso d D 1 . .
    H H2A -0.3649(19) 0.128(5) -0.208(3) 0.116(15) Uiso d D 1 . .
    H H10 -0.767(2) 0.195(7) -0.405(2) 0.15(2) Uiso d D 1 . .
    H H2B -0.455(2) 0.141(4) -0.290(2) 0.095(12) Uiso d D 1 . .
    H H4B 0.054(3) -0.014(3) 0.221(3) 0.115(15) Uiso d D 1 . .
    H H7A -0.294(4) -0.453(11) 0.091(2) 0.23(4) Uiso d D 1 . .
    H H1A -0.565(4) 0.324(8) -0.200(3) 0.19(3) Uiso d D 1 . .
    H H1B -0.494(4) 0.359(5) -0.106(4) 0.18(3) Uiso d D 1 . .
loop_
    _atom_site_aniso_label
    _atom_site_aniso_U_11
    _atom_site_aniso_U_22
    _atom_site_aniso_U_33
    _atom_site_aniso_U_12
    _atom_site_aniso_U_13
    _atom_site_aniso_U_23
    C1 0.0642(18) 0.0299(13) 0.0526(15) 0.0022(11) 0.0128(14) 0.0020(11)
    C2 0.0555(15) 0.0325(12) 0.0466(14) -0.0043(11) 0.0145(12) -0.0015(11)
    C3 0.0414(12) 0.0318(12) 0.0338(11) -0.0007(9) 0.0152(10) -0.0009(9)
    C4 0.0425(12) 0.0333(12) 0.0334(11) 0.0004(10) 0.0134(10) 0.0031(9)
    C5 0.0444(14) 0.0357(12) 0.0418(13) 0.0017(10) 0.0139(11) 0.0016(11)
    C6 0.0443(13) 0.0390(13) 0.0363(12) 0.0013(10) 0.0105(11) 0.0009(10)
    C7 0.0664(17) 0.0307(13) 0.0525(15) -0.0025(12) 0.0134(14) 0.0038(12)
    C8 0.0583(16) 0.0382(14) 0.0426(13) -0.0091(12) 0.0116(12) -0.0024(11)
    C9 0.0403(12) 0.0348(12) 0.0324(11) 0.0008(9) 0.0134(10) 0.0006(9)
    C10 0.0435(13) 0.0352(12) 0.0340(11) 0.0012(10) 0.0145(10) 0.0007(10)
    C11 0.0451(13) 0.0382(13) 0.0368(12) 0.0007(10) 0.0158(11) -0.0003(10)
    C12 0.0422(13) 0.0400(13) 0.0418(12) 0.0001(11) 0.0150(11) -0.0011(11)
    Li1 0.052(2) 0.047(2) 0.047(2) 0.000(2) 0.0136(19) 0.003(2)
    Li2 0.051(2) 0.047(2) 0.042(2) 0.0013(19) 0.0126(19) 0.0006(19)
    N1 0.0539(12) 0.0336(11) 0.0427(11) 0.0021(9) 0.0107(10) 0.0024(9)
    N2 0.0445(11) 0.0344(10) 0.0399(10) -0.0040(9) 0.0137(9) -0.0036(9)
    N3 0.0496(12) 0.0379(11) 0.0371(10) -0.0050(9) 0.0136(9) -0.0009(9)
    N4 0.0543(13) 0.0352(11) 0.0466(12) 0.0027(9) 0.0112(10) 0.0017(9)
    O1 0.0730(14) 0.0499(12) 0.0585(12) 0.0091(10) 0.0288(11) 0.0100(10)
    O2 0.0530(11) 0.0438(10) 0.0471(10) -0.0026(9) 0.0147(9) 0.0027(8)
    O3 0.0503(10) 0.0431(10) 0.0405(9) 0.0047(8) 0.0096(8) 0.0015(8)
    O4 0.0657(12) 0.0475(11) 0.0541(11) -0.0138(9) 0.0277(10) -0.0132(9)
    O5 0.0468(10) 0.0426(10) 0.0457(10) 0.0017(8) 0.0076(8) 0.0052(8)
    O6 0.0637(12) 0.0315(10) 0.0664(13) -0.0012(8) -0.0037(10) 0.0030(9)
    O7 0.0620(11) 0.0341(9) 0.0468(10) -0.0019(8) 0.0092(9) -0.0023(8)
    O8 0.0573(11) 0.0441(10) 0.0432(10) -0.0007(8) 0.0015(9) -0.0002(8)
    O9 0.0437(10) 0.0516(11) 0.0562(11) -0.0001(8) 0.0026(9) 0.0031(9)
    O10 0.0527(11) 0.0381(10) 0.0572(11) -0.0038(8) 0.0083(9) -0.0052(9)
    O11 0.0662(12) 0.0322(9) 0.0585(11) -0.0028(8) 0.0053(9) -0.0004(8)
_geom_special_details
;
 All esds (except the esd in the dihedral angle between two l.s. planes)
 are estimated using the full covariance matrix.  The cell esds are taken
 into account individually in the estimation of esds in distances, angles
 and torsion angles; correlations between esds in cell parameters are only
 used when they are defined by crystal symmetry.  An approximate (isotropic)
 treatment of cell esds is used for estimating esds involving l.s. planes.
;
loop_
    _geom_bond_atom_site_label_1
    _geom_bond_atom_site_label_2
    _geom_bond_site_symmetry_2
    _geom_bond_distance
    _geom_bond_publ_flag
    C1 N1 . 1.323(3) ?
    C1 C2 . 1.376(4) ?
    C1 H1 . 0.9300 ?
    C2 N2 . 1.321(3) ?
    C2 H2 . 0.9300 ?
    C3 N2 . 1.342(3) ?
    C3 C4 . 1.406(3) ?
    C3 C5 . 1.512(3) ?
    C4 N1 . 1.342(3) ?
    C4 C6 . 1.524(3) ?
    C5 O5 . 1.236(3) ?
    C5 O6 . 1.268(3) ?
    C6 O8 . 1.228(3) ?
    C6 O7 . 1.275(3) ?
    C7 N4 . 1.328(3) ?
    C7 C8 . 1.372(4) ?
    C7 H7 . 0.9300 ?
    C8 N3 . 1.313(3) ?
    C8 H8 . 0.9300 ?
    C9 N3 . 1.345(3) ?
    C9 C10 . 1.404(3) ?
    C9 C11 . 1.516(3) ?
    C10 N4 . 1.341(3) ?
    C10 C12 . 1.525(3) ?
    C11 O3 1_454 1.247(3) ?
    C11 O11 . 1.258(3) ?
    C12 O9 . 1.216(3) ?
    C12 O10 . 1.283(3) ?
    Li1 O2 . 1.980(5) yes
    Li1 O8 . 2.029(5) yes
    Li1 O1 . 2.037(5) yes
    Li1 O9 . 2.074(5) yes
    Li1 N1 . 2.326(5) yes
    Li2 O4 . 1.901(5) yes
    Li2 O3 . 1.974(5) yes
    Li2 O5 . 1.990(5) yes
    Li2 N3 1_656 2.198(5) yes
    Li2 N2 . 2.272(5) yes
    N3 Li2 1_454 2.198(5) yes
    O1 H1A . 0.94(5) ?
    O1 H1B . 0.93(5) ?
    O2 H2A . 0.93(4) ?
    O2 H2B . 0.93(3) ?
    O3 C11 1_656 1.247(3) ?
    O4 H4A . 0.926(10) ?
    O4 H4B . 0.93(4) ?
    O6 H7A . 0.86(3) ?
    O10 H10 . 0.86(3) ?
loop_
    _geom_angle_atom_site_label_1
    _geom_angle_atom_site_label_2
    _geom_angle_atom_site_label_3
    _geom_angle_site_symmetry_1
    _geom_angle_site_symmetry_3
    _geom_angle
    _geom_angle_publ_flag
    N1 C1 C2 . . 122.2(2) ?
    N1 C1 H1 . . 118.9 ?
    C2 C1 H1 . . 118.9 ?
    N2 C2 C1 . . 120.8(2) ?
    N2 C2 H2 . . 119.6 ?
    C1 C2 H2 . . 119.6 ?
    N2 C3 C4 . . 120.1(2) ?
    N2 C3 C5 . . 111.87(19) ?
    C4 C3 C5 . . 128.1(2) ?
    N1 C4 C3 . . 120.4(2) ?
    N1 C4 C6 . . 110.76(19) ?
    C3 C4 C6 . . 128.9(2) ?
    O5 C5 O6 . . 121.7(2) ?
    O5 C5 C3 . . 117.9(2) ?
    O6 C5 C3 . . 120.4(2) ?
    O8 C6 O7 . . 122.7(2) ?
    O8 C6 C4 . . 116.8(2) ?
    O7 C6 C4 . . 120.5(2) ?
    N4 C7 C8 . . 121.0(2) ?
    N4 C7 H7 . . 119.5 ?
    C8 C7 H7 . . 119.5 ?
    N3 C8 C7 . . 121.5(2) ?
    N3 C8 H8 . . 119.3 ?
    C7 C8 H8 . . 119.3 ?
    N3 C9 C10 . . 119.9(2) ?
    N3 C9 C11 . . 111.43(19) ?
    C10 C9 C11 . . 128.6(2) ?
    N4 C10 C9 . . 119.4(2) ?
    N4 C10 C12 . . 111.14(19) ?
    C9 C10 C12 . . 129.1(2) ?
    O3 C11 O11 1_454 . 122.8(2) ?
    O3 C11 C9 1_454 . 116.9(2) ?
    O11 C11 C9 . . 120.2(2) ?
    O9 C12 O10 . . 122.2(2) ?
    O9 C12 C10 . . 118.1(2) ?
    O10 C12 C10 . . 119.4(2) ?
    O2 Li1 O8 . . 109.5(2) yes
    O2 Li1 O1 . . 102.2(2) yes
    O8 Li1 O1 . . 146.8(3) yes
    O2 Li1 O9 . . 99.7(2) yes
    O8 Li1 O9 . . 87.89(19) yes
    O1 Li1 O9 . . 96.5(2) yes
    O2 Li1 N1 . . 102.5(2) yes
    O8 Li1 N1 . . 71.58(15) yes
    O1 Li1 N1 . . 92.45(19) yes
    O9 Li1 N1 . . 153.7(2) yes
    O4 Li2 O3 . . 101.8(2) yes
    O4 Li2 O5 . . 104.1(2) yes
    O3 Li2 O5 . . 154.0(3) yes
    O4 Li2 N3 . 1_656 101.6(2) yes
    O3 Li2 N3 . 1_656 76.07(15) yes
    O5 Li2 N3 . 1_656 97.47(19) yes
    O4 Li2 N2 . . 99.97(19) yes
    O3 Li2 N2 . . 101.89(19) yes
    O5 Li2 N2 . . 74.75(16) yes
    N3 Li2 N2 1_656 . 158.3(2) yes
    C1 N1 C4 . . 117.9(2) ?
    C1 N1 Li1 . . 127.8(2) ?
    C4 N1 Li1 . . 113.84(18) ?
    C2 N2 C3 . . 118.8(2) ?
    C2 N2 Li2 . . 129.1(2) ?
    C3 N2 Li2 . . 110.33(19) ?
    C8 N3 C9 . . 118.8(2) ?
    C8 N3 Li2 . 1_454 128.8(2) ?
    C9 N3 Li2 . 1_454 111.81(19) ?
    C7 N4 C10 . . 118.8(2) ?
    Li1 O1 H1A . . 114(4) ?
    Li1 O1 H1B . . 131(4) ?
    H1A O1 H1B . . 93(5) ?
    Li1 O2 H2A . . 117(3) ?
    Li1 O2 H2B . . 113(2) ?
    H2A O2 H2B . . 94(3) ?
    C11 O3 Li2 1_656 . 119.70(19) ?
    Li2 O4 H4A . . 122.7(18) ?
    Li2 O4 H4B . . 120(3) ?
    H4A O4 H4B . . 116(3) ?
    C5 O5 Li2 . . 120.9(2) ?
    C5 O6 H7A . . 115(6) ?
    C6 O8 Li1 . . 125.6(2) ?
    C12 O9 Li1 . . 140.4(2) ?
    C12 O10 H10 . . 110(4) ?
loop_
    _geom_torsion_atom_site_label_1
    _geom_torsion_atom_site_label_2
    _geom_torsion_atom_site_label_3
    _geom_torsion_atom_site_label_4
    _geom_torsion_site_symmetry_1
    _geom_torsion_site_symmetry_2
    _geom_torsion_site_symmetry_3
    _geom_torsion_site_symmetry_4
    _geom_torsion
    _geom_torsion_publ_flag
    N1 C1 C2 N2 . . . . -1.3(4) ?
    N2 C3 C4 N1 . . . . -0.9(4) ?
    C5 C3 C4 N1 . . . . 179.3(2) ?
    N2 C3 C4 C6 . . . . 178.7(2) ?
    C5 C3 C4 C6 . . . . -1.1(4) ?
    N2 C3 C5 O5 . . . . -2.9(3) ?
    C4 C3 C5 O5 . . . . 176.9(2) ?
    N2 C3 C5 O6 . . . . 177.9(2) ?
    C4 C3 C5 O6 . . . . -2.3(4) ?
    N1 C4 C6 O8 . . . . 0.7(3) ?
    C3 C4 C6 O8 . . . . -178.9(2) ?
    N1 C4 C6 O7 . . . . -180.0(2) ?
    C3 C4 C6 O7 . . . . 0.4(4) ?
    N4 C7 C8 N3 . . . . -4.7(5) ?
    N3 C9 C10 N4 . . . . -4.7(3) ?
    C11 C9 C10 N4 . . . . 174.5(2) ?
    N3 C9 C10 C12 . . . . 175.9(2) ?
    C11 C9 C10 C12 . . . . -4.8(4) ?
    N3 C9 C11 O3 . . . 1_454 2.4(3) ?
    C10 C9 C11 O3 . . . 1_454 -176.9(2) ?
    N3 C9 C11 O11 . . . . -178.5(2) ?
    C10 C9 C11 O11 . . . . 2.1(4) ?
    N4 C10 C12 O9 . . . . 7.6(3) ?
    C9 C10 C12 O9 . . . . -173.1(2) ?
    N4 C10 C12 O10 . . . . -171.2(2) ?
    C9 C10 C12 O10 . . . . 8.2(4) ?
    C2 C1 N1 C4 . . . . 2.1(4) ?
    C2 C1 N1 Li1 . . . . -168.8(3) ?
    C3 C4 N1 C1 . . . . -1.0(4) ?
    C6 C4 N1 C1 . . . . 179.3(2) ?
    C3 C4 N1 Li1 . . . . 171.2(2) ?
    C6 C4 N1 Li1 . . . . -8.5(3) ?
    O2 Li1 N1 C1 . . . . 74.5(3) ?
    O8 Li1 N1 C1 . . . . -178.9(3) ?
    O1 Li1 N1 C1 . . . . -28.6(3) ?
    O9 Li1 N1 C1 . . . . -138.6(5) ?
    O2 Li1 N1 C4 . . . . -96.8(2) ?
    O8 Li1 N1 C4 . . . . 9.8(2) ?
    O1 Li1 N1 C4 . . . . 160.1(2) ?
    O9 Li1 N1 C4 . . . . 50.1(6) ?
    C1 C2 N2 C3 . . . . -0.6(4) ?
    C1 C2 N2 Li2 . . . . 162.3(3) ?
    C4 C3 N2 C2 . . . . 1.7(3) ?
    C5 C3 N2 C2 . . . . -178.5(2) ?
    C4 C3 N2 Li2 . . . . -164.2(2) ?
    C5 C3 N2 Li2 . . . . 15.6(3) ?
    O4 Li2 N2 C2 . . . . -79.5(3) ?
    O3 Li2 N2 C2 . . . . 24.9(3) ?
    O5 Li2 N2 C2 . . . . 178.4(2) ?
    N3 Li2 N2 C2 1_656 . . . 107.1(6) ?
    O4 Li2 N2 C3 . . . . 84.5(2) ?
    O3 Li2 N2 C3 . . . . -171.01(19) ?
    O5 Li2 N2 C3 . . . . -17.5(2) ?
    N3 Li2 N2 C3 1_656 . . . -88.8(6) ?
    C7 C8 N3 C9 . . . . 1.0(4) ?
    C7 C8 N3 Li2 . . . 1_454 172.1(3) ?
    C10 C9 N3 C8 . . . . 3.6(3) ?
    C11 C9 N3 C8 . . . . -175.8(2) ?
    C10 C9 N3 Li2 . . . 1_454 -168.9(2) ?
    C11 C9 N3 Li2 . . . 1_454 11.7(3) ?
    C8 C7 N4 C10 . . . . 3.5(4) ?
    C9 C10 N4 C7 . . . . 1.1(4) ?
    C12 C10 N4 C7 . . . . -179.5(2) ?
    O4 Li2 O3 C11 . . . 1_656 -80.7(3) ?
    O5 Li2 O3 C11 . . . 1_656 96.8(6) ?
    N3 Li2 O3 C11 1_656 . . 1_656 18.5(2) ?
    N2 Li2 O3 C11 . . . 1_656 176.33(19) ?
    O6 C5 O5 Li2 . . . . 164.5(3) ?
    C3 C5 O5 Li2 . . . . -14.7(3) ?
    O4 Li2 O5 C5 . . . . -79.1(3) ?
    O3 Li2 O5 C5 . . . . 103.4(5) ?
    N3 Li2 O5 C5 1_656 . . . 176.8(2) ?
    N2 Li2 O5 C5 . . . . 17.6(2) ?
    O7 C6 O8 Li1 . . . . -169.6(3) ?
    C4 C6 O8 Li1 . . . . 9.6(4) ?
    O2 Li1 O8 C6 . . . . 86.4(3) ?
    O1 Li1 O8 C6 . . . . -75.4(5) ?
    O9 Li1 O8 C6 . . . . -174.0(2) ?
    N1 Li1 O8 C6 . . . . -10.7(3) ?
    O10 C12 O9 Li1 . . . . -4.5(5) ?
    C10 C12 O9 Li1 . . . . 176.8(3) ?
    O2 Li1 O9 C12 . . . . -78.6(4) ?
    O8 Li1 O9 C12 . . . . 172.0(3) ?
    O1 Li1 O9 C12 . . . . 25.1(4) ?
    N1 Li1 O9 C12 . . . . 134.1(5) ?
loop_
    _geom_hbond_atom_site_label_D
    _geom_hbond_atom_site_label_H
    _geom_hbond_atom_site_label_A
    _geom_hbond_site_symmetry_A
    _geom_hbond_distance_DH
    _geom_hbond_distance_HA
    _geom_hbond_distance_DA
    _geom_hbond_angle_DHA
    _geom_hbond_publ_flag
    O4 H4A O3 2_545 0.926(10) 1.830(12) 2.743(3) 168(3) yes
    O4 H4B O5 2 0.93(4) 1.89(3) 2.816(3) 171(4) yes
    O2 H2A N4 2_454 0.93(4) 1.98(4) 2.898(3) 171(4) yes
    O2 H2B O8 2_454 0.93(3) 1.84(3) 2.772(3) 175(3) yes
    O1 H1A O2 2_454 0.94(5) 2.11(4) 2.892(3) 141(6) yes
    O1 H1B O7 1_565 0.93(5) 2.38(5) 3.305(3) 174(6) yes
    C7 H7 O11 1_545 0.93 2.52 3.184(3) 128.6 yes
    O10 H10 O11 . 0.86(3) 1.55(3) 2.404(3) 174(5) yes
    O6 H7A O7 . 0.86(3) 1.53(4) 2.380(3) 172(9) yes
