# Supplementary material for: Poly[triaquabis­(μ2-3-carboxy­pyrazine-2-carboxyl­ato)dilithium(I)]
Source: Acta Crystallogr Sect E Struct Rep Online. 2008 Feb 20;64(Pt 3):m491–2. doi: 10.1107/S1600536808004467 (PMC2960851; doi:10.1107/S1600536808004467)
Supplement: Supplementary file 2 [file e-64-0m491-Isup2.hkl]

# 
# h,k,l, Fc-squared, Fo-squared, sigma(Fo-squared) and status flag 
# 
data_I
_shelx_title ' TEST STRUCTURE D:\DATA\MTOMBUL4_DENE\MTOMBUL4' 
_shelx_refln_list_code          4 
_shelx_F_calc_maximum      454.34 
_exptl_crystal_F_000       824.00 
_reflns_d_resolution_high  0.7964 
 
loop_ 
 _symmetry_equiv_pos_as_xyz 
 'x, y, z' 
 '-x, y+1/2, -z+1/2' 
 '-x, -y, -z' 
 'x, -y-1/2, z-1/2' 
 
_cell_length_a    15.3413 
_cell_length_b     7.9415 
_cell_length_c    14.9097 
_cell_angle_alpha  90.000 
_cell_angle_beta  117.371 
_cell_angle_gamma  90.000 
 
_shelx_F_squared_multiplier     1.000 
 
loop_ 
 _refln_index_h 
 _refln_index_k 
 _refln_index_l 
 _refln_F_squared_calc 
 _refln_F_squared_meas 
 _refln_F_squared_sigma 
 _refln_observed_status 
   1   0   0      225.02      222.96     14.80 o 
   2   0   0     2362.47     2087.18     24.76 o 
   3   0   0       26.18       26.73     10.47 o 
   4   0   0      480.24      389.87     12.34 o 
   5   0   0      992.95     1025.74     18.87 o 
   6   0   0      282.68      252.61      7.34 o 
   7   0   0      277.36      321.11      9.13 o 
   8   0   0     2291.35     2381.73     43.46 o 
   9   0   0      260.79      326.85     25.02 o 
  10   0   0      250.22      300.37      9.06 o 
  11   0   0       24.84       47.09      7.40 o 
  12   0   0      125.86      157.36      8.68 o 
  13   0   0      118.43      121.47      8.62 o 
  14   0   0       28.94       20.15      7.27 o 
  15   0   0       28.21       12.57     25.32 o 
  16   0   0       23.64        5.66      9.11 o 
  17   0   0       14.51       12.98     11.14 o 
   1   1   0     1778.54     1794.33    126.63 o 
   2   1   0      986.60      878.57     21.30 o 
   3   1   0      896.97      920.28     33.94 o 
   4   1   0     1384.82     1316.86     12.20 o 
   5   1   0       66.13       76.46      6.49 o 
   6   1   0     5314.98     5679.01    101.43 o 
   7   1   0        1.66        5.67      5.64 o 
   8   1   0       41.53       51.88      5.10 o 
   9   1   0      649.61      745.36      8.65 o 
  10   1   0      116.69      133.71      8.50 o 
  11   1   0      454.26      530.74     12.97 o 
  12   1   0        5.48        7.25      9.72 o 
  13   1   0        4.28        6.33      5.68 o 
  14   1   0      299.35      286.88     47.75 o 
  15   1   0        0.97        6.76      6.09 o 
  16   1   0       43.63       23.38     14.08 o 
  17   1   0        2.51        0.27      6.17 o 
   0   2   0      322.23      239.65     50.35 o 
   1   2   0      181.99      190.51      8.70 o 
   2   2   0      818.88      699.69     41.22 o 
   3   2   0     6006.71     5716.69    240.42 o 
   4   2   0      741.93      759.98     18.00 o 
   5   2   0     4585.29     4926.03     59.71 o 
   6   2   0      100.85      102.27      5.92 o 
   7   2   0      246.61      224.55      7.14 o 
   8   2   0       34.02       34.42      5.24 o 
   9   2   0      107.42      107.34      5.32 o 
  10   2   0      119.49      113.18      6.64 o 
  11   2   0      156.38      182.24      8.47 o 
  12   2   0        0.38        0.69      4.24 o 
  13   2   0       35.04       37.70      5.29 o 
  14   2   0       46.26       43.80      5.72 o 
  15   2   0      153.63      137.26     34.89 o 
  16   2   0       55.63       35.86     15.41 o 
   1   3   0     1238.28     1141.94     21.36 o 
   2   3   0        0.28       -4.07      6.69 o 
   3   3   0     3967.44     3572.78    289.35 o 
   4   3   0     3767.91     3908.22     53.11 o 
   5   3   0      286.64      269.89      7.23 o 
   6   3   0     1351.99     1257.81     27.48 o 
   7   3   0      272.32      259.01     15.26 o 
   8   3   0       16.13       17.78      4.79 o 
   9   3   0      331.59      380.97     11.69 o 
  10   3   0       93.99       99.63      7.11 o 
  11   3   0      344.12      391.94     22.85 o 
  12   3   0        1.87        7.35      5.19 o 
  13   3   0       72.02       72.05     18.24 o 
  14   3   0       50.33       70.10      6.75 o 
  15   3   0       32.59       23.90      7.32 o 
  16   3   0        7.78       -0.93      5.56 o 
   0   4   0       11.60       17.17      8.02 o 
   1   4   0     4433.69     4457.81     89.22 o 
   2   4   0       28.54       27.24      5.72 o 
   3   4   0     2133.07     1914.41     82.05 o 
   4   4   0      196.27      214.10      7.54 o 
   5   4   0      159.56      120.76     12.23 o 
   6   4   0       23.64       27.80      5.34 o 
   7   4   0       41.18       37.80      5.89 o 
   8   4   0      137.59      160.10      8.06 o 
   9   4   0      244.30      253.22      6.40 o 
  10   4   0       48.98       64.17      6.57 o 
  11   4   0        2.55       -0.54      3.92 o 
  12   4   0      180.22      195.43     25.78 o 
  13   4   0        0.47        7.13      5.05 o 
  14   4   0        1.00        8.37      6.24 o 
  15   4   0        2.45       10.23      5.91 o 
   1   5   0        5.22        5.94      5.95 o 
   2   5   0      358.23      349.84      6.91 o 
   3   5   0       29.51       36.12      5.85 o 
   4   5   0       90.83      105.01      6.53 o 
   5   5   0      143.73      149.47     10.14 o 
   6   5   0       46.45       49.05      6.27 o 
   7   5   0      117.74      119.22      9.02 o 
   8   5   0        2.12        2.51      5.82 o 
   9   5   0       67.23       73.21      7.16 o 
  10   5   0       31.36       25.09      6.06 o 
  11   5   0       60.98       63.03     16.46 o 
  12   5   0       92.35      117.94     21.74 o 
  13   5   0       58.06       51.81     15.60 o 
  14   5   0       10.89        8.87      7.57 o 
   0   6   0      149.49      151.32     12.19 o 
   1   6   0        1.94        5.97      5.89 o 
   2   6   0     1407.60     1405.75     18.15 o 
   3   6   0       73.04       65.16      6.33 o 
   4   6   0       69.57       71.03      5.89 o 
   5   6   0      776.02      770.86     32.06 o 
   6   6   0        6.49       13.81      5.10 o 
   7   6   0      103.50      102.04      5.39 o 
   8   6   0      211.90      207.92     28.12 o 
   9   6   0       30.66       22.72      6.24 o 
  10   6   0        2.37        5.81      5.45 o 
  11   6   0       24.21       19.53      8.29 o 
  12   6   0       11.68        4.15      5.76 o 
  13   6   0       26.40       11.28      8.39 o 
   1   7   0      442.38      446.69     16.13 o 
   2   7   0      327.48      331.66     16.90 o 
   3   7   0     2444.38     2478.84     33.33 o 
   4   7   0      240.18      257.55      9.43 o 
   5   7   0      186.82      160.15      9.98 o 
   6   7   0        4.24        6.82      5.46 o 
   7   7   0        0.10        1.48      5.60 o 
   8   7   0        1.58        4.94      6.23 o 
   9   7   0        0.90        4.39      6.36 o 
  10   7   0       96.29       80.57     14.37 o 
  11   7   0       19.57       10.64      8.72 o 
  12   7   0        9.57       10.51      6.32 o 
   0   8   0       48.27       34.11      9.08 o 
   1   8   0       15.15       13.64      6.14 o 
   2   8   0       16.20       11.65      6.41 o 
   3   8   0        3.04        9.89      5.83 o 
   4   8   0       84.26       92.66      5.92 o 
   5   8   0       18.68       18.74      5.81 o 
   6   8   0       99.46      110.59      5.89 o 
   7   8   0       19.99       21.19      5.40 o 
   8   8   0        5.76        3.71      6.06 o 
   9   8   0       42.28       39.75      8.36 o 
  10   8   0        0.00        5.77      6.19 o 
   1   9   0        2.02        7.08      6.84 o 
   2   9   0       16.37       19.07      6.29 o 
   3   9   0        5.54        7.41      6.90 o 
   4   9   0        4.15       10.45      6.34 o 
   5   9   0       14.52       13.07      5.98 o 
   6   9   0       15.40       11.05      5.70 o 
   7   9   0       16.52       20.29      6.52 o 
 -17   1   1        3.39        3.13      6.61 o 
 -16   1   1        0.41       -3.09      6.09 o 
 -15   1   1        0.50        2.23      5.32 o 
 -14   1   1       81.53       87.07     11.36 o 
 -13   1   1       35.58       40.52      5.24 o 
 -12   1   1      147.94      179.91     15.16 o 
 -11   1   1       66.46       68.61      6.63 o 
 -10   1   1       47.67       55.16      5.83 o 
  -9   1   1      171.33      172.88      7.22 o 
  -8   1   1       47.21       49.16      5.56 o 
  -7   1   1      557.75      564.78      7.20 o 
  -6   1   1      205.25      177.30      6.47 o 
  -5   1   1     1178.92     1017.11     44.39 o 
  -4   1   1     1350.14     1241.75     12.85 o 
  -3   1   1     2325.51     1989.50     60.76 o 
  -2   1   1      203.31      171.54     10.30 o 
  -1   1   1     6015.66     6533.40    181.89 o 
   0   1   1      973.11      848.96    111.34 o 
   1   1   1        1.51       -0.01      6.69 o 
   2   1   1     2232.42     2162.03     29.12 o 
   3   1   1     3460.94     3489.51     41.38 o 
   4   1   1      249.36      273.72      7.45 o 
   5   1   1     1415.77     1441.78     18.28 o 
   6   1   1     2466.82     2382.33     77.39 o 
   7   1   1      416.66      427.09      6.64 o 
   8   1   1      698.99      758.00     16.24 o 
   9   1   1       34.83       35.48      4.97 o 
  10   1   1      716.38      804.42     21.38 o 
  11   1   1      186.52      221.28      8.45 o 
  12   1   1       21.77       22.68      5.76 o 
  13   1   1      446.86      520.59     81.70 o 
  14   1   1        2.40        3.85      4.80 o 
  15   1   1       64.55       63.13     20.30 o 
  16   1   1        3.84        2.45      6.02 o 
 -17   2   1        1.03        4.20      5.45 o 
 -16   2   1        0.03        4.18      5.05 o 
 -15   2   1       41.39       53.14      8.10 o 
 -14   2   1      304.89      378.80     30.31 o 
 -13   2   1      329.39      395.99     37.57 o 
 -12   2   1       25.79       25.07      5.34 o 
 -11   2   1      112.90      108.49      7.89 o 
 -10   2   1       35.64       35.37      5.11 o 
  -9   2   1      107.70      112.06      5.48 o 
  -8   2   1     1817.38     1833.15     44.41 o 
  -7   2   1     1483.39     1467.32     18.30 o 
  -6   2   1      286.01      286.29      7.52 o 
  -5   2   1       11.08       15.43      6.03 o 
  -4   2   1        9.18       14.16      5.49 o 
  -3   2   1      392.72      338.71     15.28 o 
  -2   2   1      661.24      661.84     56.54 o 
  -1   2   1     3515.03     2954.07    229.93 o 
   0   2   1       17.41        8.64      7.91 o 
   1   2   1     2219.77     2055.59     57.12 o 
   2   2   1      214.45      184.33      7.31 o 
   3   2   1     2797.85     2759.35     32.38 o 
   4   2   1      548.87      539.66     13.42 o 
   5   2   1       14.57       15.40      4.75 o 
   6   2   1        2.33        3.69      4.10 o 
   7   2   1      153.62      164.08      6.01 o 
   8   2   1       75.33       72.97      5.40 o 
   9   2   1     1082.75     1113.51     95.39 o 
  10   2   1      292.73      331.28      8.56 o 
  11   2   1       85.49      114.81      6.14 o 
  12   2   1      128.18      146.39      5.78 o 
  13   2   1        9.22       21.38      5.37 o 
  14   2   1       81.73       84.96     11.56 o 
  15   2   1        1.19       11.04      5.72 o 
  16   2   1       13.01        3.07      6.07 o 
 -16   3   1       15.34       14.39      6.51 o 
 -15   3   1       16.69       14.54      5.67 o 
 -14   3   1      217.23      302.62     36.18 o 
 -13   3   1       20.59       17.16      5.72 o 
 -12   3   1      187.93      223.49     25.08 o 
 -11   3   1      190.54      238.11      5.54 o 
 -10   3   1      104.37      126.62      5.41 o 
  -9   3   1      263.39      276.49     21.94 o 
  -8   3   1       24.06       25.08      5.08 o 
  -7   3   1      907.90      986.62     32.87 o 
  -6   3   1      120.72      123.45      5.48 o 
  -5   3   1     2798.10     2619.34    217.72 o 
  -4   3   1       73.46       70.08      5.38 o 
  -3   3   1     2164.42     2057.77    118.83 o 
  -2   3   1        8.42        7.76      5.63 o 
  -1   3   1        9.46       16.95      6.55 o 
   0   3   1       50.36       48.11      6.79 o 
   1   3   1      363.36      336.00     12.34 o 
   2   3   1     3299.08     3290.49     52.08 o 
   3   3   1     2061.01     1987.72     41.46 o 
   4   3   1      642.56      599.54     16.00 o 
   5   3   1       93.34       81.35      5.76 o 
   6   3   1      119.63      126.62      5.29 o 
   7   3   1      134.73      123.23      7.80 o 
   8   3   1      104.70      105.65      9.02 o 
   9   3   1      154.68      158.92      8.93 o 
  10   3   1        9.39       18.95      4.68 o 
  11   3   1      700.76      653.04     70.00 o 
  12   3   1       15.39       17.39      5.29 o 
  13   3   1      139.64      164.14     28.27 o 
  14   3   1       89.69      109.61     27.08 o 
  15   3   1        9.04       11.26      5.82 o 
 -16   4   1        0.33        7.87      5.64 o 
 -15   4   1       41.59       41.91     11.57 o 
 -14   4   1       11.42        4.00      5.51 o 
 -13   4   1      270.81      285.44     43.13 o 
 -12   4   1        9.69        8.44      5.20 o 
 -11   4   1        1.98        9.55      5.32 o 
 -10   4   1      740.81      884.94     13.99 o 
  -9   4   1        5.14        2.84      5.92 o 
  -8   4   1      187.63      205.69     13.90 o 
  -7   4   1      162.87      147.11      5.99 o 
  -6   4   1       28.94       31.06      5.10 o 
  -5   4   1      182.23      180.67      7.57 o 
  -4   4   1      527.82      601.75     12.87 o 
  -3   4   1     4653.63     4802.68     47.85 o 
  -2   4   1     3273.75     3355.88    178.62 o 
  -1   4   1       15.93       14.73      5.86 o 
   0   4   1      255.48      242.33      6.91 o 
   1   4   1       38.69       33.46      6.12 o 
   2   4   1      148.32      112.63      6.13 o 
   3   4   1      409.78      400.69      6.48 o 
   4   4   1       20.32       17.23      4.75 o 
   5   4   1      224.42      236.09      8.47 o 
   6   4   1     1209.77     1251.10     11.57 o 
   7   4   1       36.96       49.06      6.03 o 
   8   4   1      430.66      482.70     23.10 o 
   9   4   1      274.80      261.10      7.87 o 
  10   4   1       11.73       14.51      4.70 o 
  11   4   1      289.72      274.19     21.51 o 
  12   4   1       42.07       43.78      5.47 o 
  13   4   1        5.50        3.24      5.46 o 
  14   4   1       14.20       14.19      5.93 o 
  15   4   1        3.84        4.26      5.44 o 
 -15   5   1        9.59        1.58      7.20 o 
 -14   5   1       25.12       15.58      5.80 o 
 -13   5   1        0.05        5.65      6.48 o 
 -12   5   1      235.72      231.03     55.20 o 
 -11   5   1       17.02       10.43      5.27 o 
 -10   5   1      104.31      117.80      9.78 o 
  -9   5   1      410.23      411.48     23.30 o 
  -8   5   1       20.20       26.94      7.50 o 
  -7   5   1      293.21      298.44     10.39 o 
  -6   5   1        0.04        5.01      5.01 o 
  -5   5   1      319.41      335.37     19.63 o 
  -4   5   1      143.18      150.61      6.54 o 
  -3   5   1       45.43       36.63      6.08 o 
  -2   5   1     1199.09     1044.02    111.34 o 
  -1   5   1        9.39       13.69      5.69 o 
   0   5   1      168.22      155.19      9.61 o 
   1   5   1       55.49       58.74      6.58 o 
   2   5   1        0.65        8.23      5.74 o 
   3   5   1        0.58        1.69      6.08 o 
   4   5   1      127.82      130.03      5.67 o 
   5   5   1       97.61      103.15      7.51 o 
   6   5   1        9.53       16.62      4.83 o 
   7   5   1       20.34       21.63      5.85 o 
   8   5   1     1394.79     1466.45     93.28 o 
   9   5   1        7.41        8.45      6.02 o 
  10   5   1        1.37        2.23      6.02 o 
  11   5   1       28.51       19.09      6.58 o 
  12   5   1       52.60       29.81      7.97 o 
  13   5   1       31.18       22.59      5.77 o 
  14   5   1       34.11       33.03      7.20 o 
 -14   6   1       87.80       27.23     32.94 o 
 -13   6   1       10.41        3.30      6.43 o 
 -12   6   1       27.90        6.90      6.88 o 
 -11   6   1        1.90        2.98      5.91 o 
 -10   6   1       37.06       36.90      5.97 o 
  -9   6   1       24.04       21.72      6.62 o 
  -8   6   1      200.78      211.80     10.86 o 
  -7   6   1      137.47      125.19      7.30 o 
  -6   6   1      128.92      137.62      5.46 o 
  -5   6   1       74.14       72.15      5.20 o 
  -4   6   1      112.89      107.54     10.68 o 
  -3   6   1      199.89      201.89     18.16 o 
  -2   6   1      239.73      224.75      9.26 o 
  -1   6   1       74.43       68.99      6.31 o 
   0   6   1      101.21       95.73     12.39 o 
   1   6   1       87.79       98.40      9.60 o 
   2   6   1      992.09      824.04     79.95 o 
   3   6   1      219.57      214.94     21.66 o 
   4   6   1        2.51        0.59      5.35 o 
   5   6   1        2.63        6.68      5.16 o 
   6   6   1        2.81        6.14      5.24 o 
   7   6   1       35.95       43.25      5.35 o 
   8   6   1       91.79       92.99     16.94 o 
   9   6   1      112.29       96.36     19.63 o 
  10   6   1      272.21      374.13     12.82 o 
  11   6   1       20.36        5.34      6.40 o 
  12   6   1        7.60        8.26      6.40 o 
  13   6   1        0.55       12.72      7.74 o 
 -12   7   1       27.47       11.28      6.88 o 
 -11   7   1        5.79        8.23      6.75 o 
 -10   7   1        8.71        4.77      6.05 o 
  -9   7   1        9.15        8.60      7.34 o 
  -8   7   1      129.97      134.74     17.66 o 
  -7   7   1       17.03       19.08      5.24 o 
  -6   7   1       26.16       39.98      5.92 o 
  -5   7   1      158.58      166.05      5.73 o 
  -4   7   1      228.93      212.79     18.75 o 
  -3   7   1       86.62       85.85      5.79 o 
  -2   7   1        2.56        7.50      5.95 o 
  -1   7   1      208.53      203.20     16.01 o 
   0   7   1     1413.30     1321.83    146.98 o 
   1   7   1      480.36      474.40     43.30 o 
   2   7   1       83.77      103.75      8.17 o 
   3   7   1        0.13       10.10      5.92 o 
   4   7   1      584.84      532.01     39.24 o 
   5   7   1      122.99      137.75      5.88 o 
   6   7   1       87.30       91.10     12.55 o 
   7   7   1       15.09       11.97      5.69 o 
   8   7   1        0.73        3.21      5.96 o 
   9   7   1        0.00        0.83      6.41 o 
  10   7   1       18.39        9.39      7.87 o 
  11   7   1       10.13       11.79      7.02 o 
 -10   8   1       36.10       20.47      7.46 o 
  -9   8   1        1.09        3.42      8.58 o 
  -8   8   1       13.56        7.57      5.82 o 
  -7   8   1        7.23       10.24      5.51 o 
  -6   8   1       76.99       88.85      7.74 o 
  -5   8   1       75.57       63.07     12.29 o 
  -4   8   1        0.27        5.72      5.18 o 
  -3   8   1        0.70        4.70      6.34 o 
  -2   8   1       22.68       33.44      6.73 o 
  -1   8   1       31.96       34.10      6.28 o 
   0   8   1        6.11        7.44      6.06 o 
   1   8   1        7.36        9.84      6.05 o 
   2   8   1        3.04        8.06      6.25 o 
   3   8   1      155.42      160.28      7.73 o 
   4   8   1      188.28      197.04      6.81 o 
   5   8   1       12.03       16.23      5.89 o 
   6   8   1        0.08       -0.23      5.89 o 
   7   8   1       20.15       19.85      6.22 o 
   8   8   1       83.65       40.65     17.61 o 
   9   8   1        4.74        2.66      7.26 o 
  -7   9   1        0.63        0.60      6.26 o 
  -6   9   1        1.14        3.29      6.19 o 
  -5   9   1       15.18       14.56      6.03 o 
  -4   9   1       36.24       35.14      5.94 o 
  -3   9   1        4.14        5.24      6.90 o 
  -2   9   1       63.37       71.54      6.42 o 
  -1   9   1       28.38       33.72      6.90 o 
   0   9   1        3.43        3.03      6.85 o 
   1   9   1       13.05       11.37      6.20 o 
   2   9   1        8.63        9.44      6.59 o 
   3   9   1       20.61       19.74      6.17 o 
   4   9   1       14.25        6.35      6.01 o 
   5   9   1        6.43        8.59      6.22 o 
   6   9   1       35.81       31.60      6.37 o 
 -17   0   2       53.79       12.33      9.42 o 
 -16   0   2      206.37      241.02     65.76 o 
 -15   0   2      235.70      284.25    123.01 o 
 -14   0   2        9.84        7.35      7.22 o 
 -13   0   2       41.65       46.02     10.88 o 
 -12   0   2      136.61      158.13     14.54 o 
 -11   0   2      420.64      494.25     13.79 o 
 -10   0   2       83.38       75.41     17.07 o 
  -9   0   2       54.81       54.21      8.25 o 
  -8   0   2     2087.60     2131.36     17.92 o 
  -7   0   2      676.85      713.39     10.72 o 
  -6   0   2      960.59      853.49     20.69 o 
  -5   0   2     7696.13     7556.38     33.23 o 
  -4   0   2    17020.31    18067.03    916.20 o 
  -3   0   2      623.76      553.29     13.49 o 
  -2   0   2      185.97      352.36     13.80 o 
  -1   0   2        7.44       21.14     10.52 o 
   0   0   2     1653.71     1562.06     23.69 o 
   1   0   2      659.56      569.64     14.51 o 
   2   0   2     1078.28      980.25     15.57 o 
   3   0   2        0.21        4.38      9.95 o 
   4   0   2     7634.99     7476.76     41.47 o 
   5   0   2      988.87      948.42     12.06 o 
   6   0   2      387.69      475.25      9.76 o 
   7   0   2      675.45      741.32     10.52 o 
   8   0   2      671.72      710.53     13.64 o 
   9   0   2       45.50       39.19      8.24 o 
  10   0   2       62.18       69.41      8.19 o 
  11   0   2      276.49      330.09     16.47 o 
  12   0   2      234.95      297.63     26.40 o 
  13   0   2      484.82      582.12    185.27 o 
  14   0   2       11.29       15.45      8.55 o 
  15   0   2        2.75        4.62     19.14 o 
  16   0   2       16.31        6.02     15.66 o 
 -17   1   2       23.15       13.46      5.30 o 
 -16   1   2       19.79       14.85      6.29 o 
 -15   1   2       15.72       14.68      6.07 o 
 -14   1   2        0.04        8.34      5.26 o 
 -13   1   2      191.40      238.31     13.22 o 
 -12   1   2      122.15      138.57     12.87 o 
 -11   1   2       20.22       18.57      5.58 o 
 -10   1   2        3.57       10.51      5.67 o 
  -9   1   2     1721.82     1868.43     38.48 o 
  -8   1   2     1821.15     1822.87     17.49 o 
  -7   1   2      546.47      525.08     10.41 o 
  -6   1   2      993.19      899.61      8.67 o 
  -5   1   2     2817.61     2582.03    113.95 o 
  -4   1   2      206.35      208.29      8.14 o 
  -3   1   2      106.16      107.48      7.00 o 
  -2   1   2     8504.78     8476.04    485.27 o 
  -1   1   2       64.64       62.48      8.57 o 
   0   1   2     1722.86     1640.31     18.27 o 
   1   1   2     1446.51     1304.11     12.78 o 
   2   1   2     3017.69     2882.71     22.31 o 
   3   1   2     2722.32     2604.13     18.65 o 
   4   1   2     3525.80     3659.53     32.11 o 
   5   1   2     3254.92     3390.99     53.87 o 
   6   1   2       85.64      100.37      6.73 o 
   7   1   2       14.75       23.16      5.60 o 
   8   1   2        1.19        5.67      5.69 o 
   9   1   2      113.81      126.19      5.32 o 
  10   1   2       97.22      116.27      5.96 o 
  11   1   2        9.34       16.09      5.70 o 
  12   1   2      139.30      125.69     14.24 o 
  13   1   2       64.71       77.99     15.15 o 
  14   1   2       19.55        5.48      8.04 o 
  15   1   2       13.45       -7.73      6.46 o 
 -17   2   2        0.54        4.45      5.34 o 
 -16   2   2        0.14        1.89      5.49 o 
 -15   2   2        0.09        0.42      5.99 o 
 -14   2   2        0.00        4.17      4.51 o 
 -13   2   2       45.74       55.18      7.61 o 
 -12   2   2      142.94      142.73     16.22 o 
 -11   2   2       99.38      103.57      9.09 o 
 -10   2   2      109.76      115.34      5.45 o 
  -9   2   2       11.03       15.72      4.74 o 
  -8   2   2      330.96      367.96      5.88 o 
  -7   2   2      429.61      392.33     10.31 o 
  -6   2   2       45.60       37.32      5.06 o 
  -5   2   2      712.63      678.16     12.09 o 
  -4   2   2      130.28      108.67      6.32 o 
  -3   2   2     1215.66     1142.32    106.77 o 
  -2   2   2      648.66      629.28     11.15 o 
  -1   2   2      225.50      237.99     16.29 o 
   0   2   2     2678.17     2516.83    204.54 o 
   1   2   2     1062.20      993.26     12.04 o 
   2   2   2       12.48       12.26      6.26 o 
   3   2   2     1350.57     1296.31     28.59 o 
   4   2   2      277.71      280.14      5.92 o 
   5   2   2       85.27       79.48      4.66 o 
   6   2   2      211.08      215.34      6.10 o 
   7   2   2      510.21      524.08     10.40 o 
   8   2   2      153.30      163.57      6.34 o 
   9   2   2      281.31      306.75      5.73 o 
  10   2   2        0.50        0.44      4.72 o 
  11   2   2        6.39       15.68      5.15 o 
  12   2   2       42.05       38.82      5.59 o 
  13   2   2        8.13        7.62      5.38 o 
  14   2   2        6.83        2.54      5.11 o 
  15   2   2        0.59       12.86      5.74 o 
 -17   3   2        0.16        9.57      5.89 o 
 -16   3   2        8.05        6.60      6.34 o 
 -15   3   2       91.32       94.58     21.86 o 
 -14   3   2      173.14      210.92     15.22 o 
 -13   3   2       13.00       13.18      5.24 o 
 -12   3   2      290.90      311.73     32.65 o 
 -11   3   2       68.19       72.14      4.93 o 
 -10   3   2       39.73       35.67      5.71 o 
  -9   3   2       22.99       25.46      4.73 o 
  -8   3   2       38.13       40.00      5.48 o 
  -7   3   2        6.54       10.12      5.04 o 
  -6   3   2     1891.12     1878.17     94.95 o 
  -5   3   2     1583.97     1496.69    128.41 o 
  -4   3   2      546.89      563.38     12.49 o 
  -3   3   2     2182.98     2244.69     40.75 o 
  -2   3   2     1882.12     1961.99     44.28 o 
  -1   3   2      555.79      544.87     49.41 o 
   0   3   2     3204.54     3154.70     49.91 o 
   1   3   2      756.27      654.78     72.27 o 
   2   3   2     4248.19     4297.37     83.26 o 
   3   3   2      747.60      745.75     12.70 o 
   4   3   2       43.31       69.30      4.89 o 
   5   3   2        1.53        4.39      5.35 o 
   6   3   2       97.14       93.51      5.45 o 
   7   3   2       82.42       77.66      5.15 o 
   8   3   2      101.16      104.70      5.81 o 
   9   3   2       53.09       61.21      6.13 o 
  10   3   2      225.01      227.53     10.85 o 
  11   3   2       88.52      109.82     10.52 o 
  12   3   2        4.96        7.44      5.56 o 
  13   3   2       17.24       18.64      5.22 o 
  14   3   2       17.94       10.90      5.64 o 
  15   3   2        4.88        6.09      5.54 o 
 -16   4   2        6.32        9.56      5.91 o 
 -15   4   2        2.23       11.09      5.65 o 
 -14   4   2       60.73       74.61     16.84 o 
 -13   4   2       16.27       13.36      5.55 o 
 -12   4   2      210.57      234.44     25.17 o 
 -11   4   2      160.76      158.27     14.83 o 
 -10   4   2        9.22        4.65      5.83 o 
  -9   4   2        1.97        5.17      5.94 o 
  -8   4   2      128.97      139.09      7.04 o 
  -7   4   2       17.21       21.85      5.65 o 
  -6   4   2       62.08       75.75      5.84 o 
  -5   4   2      487.95      541.85     11.86 o 
  -4   4   2      509.67      555.02      6.79 o 
  -3   4   2       23.50       25.66      5.59 o 
  -2   4   2       63.31       65.05      5.65 o 
  -1   4   2      449.27      396.55     48.66 o 
   0   4   2       32.10       33.54      5.54 o 
   1   4   2       22.92       38.25      6.27 o 
   2   4   2     1384.36     1371.84     20.98 o 
   3   4   2      117.26      120.73      6.86 o 
   4   4   2      291.24      288.08      6.06 o 
   5   4   2       62.41       61.17      5.45 o 
   6   4   2       35.13       30.07      5.61 o 
   7   4   2      651.96      617.48     37.63 o 
   8   4   2      363.63      409.93     17.57 o 
   9   4   2       43.10       35.93      5.62 o 
  10   4   2      287.38      283.05     24.61 o 
  11   4   2       36.95       38.62      5.42 o 
  12   4   2        0.90        1.13      5.31 o 
  13   4   2       66.26       84.15     12.86 o 
  14   4   2        4.95       11.55      6.11 o 
 -15   5   2        6.13        4.88      6.53 o 
 -14   5   2       11.08       10.94      6.28 o 
 -13   5   2       10.70        6.57      6.39 o 
 -12   5   2       54.90       58.38     11.36 o 
 -11   5   2        1.75       -1.03      5.30 o 
 -10   5   2       22.20       21.60      5.43 o 
  -9   5   2       36.58       49.58      7.03 o 
  -8   5   2      266.34      300.63      6.33 o 
  -7   5   2      474.89      455.23     13.73 o 
  -6   5   2      210.65      231.27      5.62 o 
  -5   5   2      130.43      134.97      5.21 o 
  -4   5   2      100.91       95.97      8.07 o 
  -3   5   2      654.51      599.58     51.52 o 
  -2   5   2      477.04      452.94     13.43 o 
  -1   5   2      247.59      250.79      6.90 o 
   0   5   2      855.83      828.56     35.65 o 
   1   5   2      770.02      708.79     40.75 o 
   2   5   2       43.52       57.06      6.30 o 
   3   5   2     1266.37     1241.08     41.76 o 
   4   5   2      709.79      763.20     15.57 o 
   5   5   2        2.19        5.75      4.68 o 
   6   5   2       41.96       43.63      5.41 o 
   7   5   2      129.20      138.17      6.38 o 
   8   5   2       26.46       16.46      6.35 o 
   9   5   2       99.11      131.83     16.44 o 
  10   5   2        4.70        7.65      8.30 o 
  11   5   2       46.89       34.82      6.58 o 
  12   5   2        5.68        6.14      5.82 o 
  13   5   2       10.83       -4.80      6.68 o 
 -14   6   2        1.74        7.85      6.43 o 
 -13   6   2        6.27       14.88      6.62 o 
 -12   6   2      197.04      208.53     51.74 o 
 -11   6   2      147.53      178.25     27.95 o 
 -10   6   2      312.35      319.91      6.60 o 
  -9   6   2        2.76        7.70      5.60 o 
  -8   6   2       18.75       25.10      5.72 o 
  -7   6   2        0.14        5.25      5.18 o 
  -6   6   2      509.91      454.71     44.71 o 
  -5   6   2       36.43       39.21      5.26 o 
  -4   6   2      728.38      735.38     10.01 o 
  -3   6   2     1043.90      992.54      9.01 o 
  -2   6   2       67.02       58.80      6.34 o 
  -1   6   2      596.88      505.10     29.61 o 
   0   6   2      407.97      429.47      7.25 o 
   1   6   2       96.91       93.29      6.39 o 
   2   6   2      498.65      524.98     12.90 o 
   3   6   2      144.05      144.65     10.35 o 
   4   6   2        3.40        2.76      5.31 o 
   5   6   2       14.95       10.24      5.41 o 
   6   6   2      472.87      418.56      6.26 o 
   7   6   2      143.30      152.06     18.92 o 
   8   6   2      374.09      365.04     26.15 o 
   9   6   2        9.64        7.13      6.50 o 
  10   6   2        0.99        3.22      5.82 o 
  11   6   2        0.78        3.68      6.33 o 
  12   6   2       24.74       -0.29      6.79 o 
 -12   7   2        0.58       -1.31      6.48 o 
 -11   7   2       99.65       82.24     15.93 o 
 -10   7   2       72.47       85.07     10.58 o 
  -9   7   2        1.26        6.06      5.85 o 
  -8   7   2       22.96       23.70      5.94 o 
  -7   7   2       24.16       24.70      5.40 o 
  -6   7   2       32.09       29.23      5.13 o 
  -5   7   2       75.58       68.83      6.40 o 
  -4   7   2      109.93      101.96      8.50 o 
  -3   7   2      340.04      339.57     34.36 o 
  -2   7   2      379.17      379.59     20.84 o 
  -1   7   2      974.89     1059.63     15.61 o 
   0   7   2      205.15      200.79      7.97 o 
   1   7   2      275.01      247.57      7.65 o 
   2   7   2       36.30       39.78      6.22 o 
   3   7   2        1.33        7.75      4.84 o 
   4   7   2       25.05       24.17      5.47 o 
   5   7   2       37.32       42.72      5.80 o 
   6   7   2       73.01       76.34      5.92 o 
   7   7   2      204.63      202.73      9.11 o 
   8   7   2        6.96        6.51      6.31 o 
   9   7   2        7.05       10.03      6.62 o 
  10   7   2        0.03        0.90      6.15 o 
  11   7   2        0.54        5.67      8.21 o 
 -10   8   2        0.56       11.37      6.59 o 
  -9   8   2        3.54        5.48      6.42 o 
  -8   8   2       10.35       12.53      6.78 o 
  -7   8   2        7.50       15.28      5.72 o 
  -6   8   2       70.79       57.29      5.85 o 
  -5   8   2        5.81        7.99      5.45 o 
  -4   8   2      175.32      187.37     14.74 o 
  -3   8   2       55.31       68.61      6.24 o 
  -2   8   2        0.29        0.59      6.37 o 
  -1   8   2       14.62       14.25      6.41 o 
   0   8   2      138.75      160.30      6.83 o 
   1   8   2       47.29       49.02      6.48 o 
   2   8   2      174.58      164.06      6.98 o 
   3   8   2        0.00        3.15      5.65 o 
   4   8   2       63.72       83.06     10.86 o 
   5   8   2        0.52       -0.86      6.13 o 
   6   8   2       28.48       38.94     10.33 o 
   7   8   2       17.37       13.75      6.06 o 
   8   8   2        0.57        1.92      7.21 o 
   9   8   2       43.26       29.32      9.60 o 
  -8   9   2        8.23        4.10      6.49 o 
  -7   9   2       11.00        5.49      6.84 o 
  -6   9   2       35.25       36.76      7.17 o 
  -5   9   2       19.44       26.84      8.45 o 
  -4   9   2       27.56       32.24      6.70 o 
  -3   9   2       16.62       15.00      6.37 o 
  -2   9   2       64.71       62.49      6.96 o 
  -1   9   2        7.70       10.18      6.71 o 
   0   9   2       48.54       59.96      7.71 o 
   1   9   2        7.15        7.66      7.24 o 
   2   9   2      102.46      114.52      7.36 o 
   3   9   2       37.49       24.27      6.27 o 
   4   9   2        5.35        6.20      6.21 o 
   5   9   2        0.14        2.31      6.46 o 
   6   9   2        0.86        2.19      6.66 o 
 -18   1   3        0.90       -3.69      5.93 o 
 -17   1   3       27.73       20.44      7.89 o 
 -16   1   3       13.98        7.11      5.46 o 
 -15   1   3      139.70       94.83     15.50 o 
 -14   1   3       74.94       81.90     11.66 o 
 -13   1   3       24.33       36.68      8.38 o 
 -12   1   3        1.48        8.81      5.04 o 
 -11   1   3      200.67      220.19      7.52 o 
 -10   1   3     2274.04     2341.95     17.39 o 
  -9   1   3       54.45       59.20      5.74 o 
  -8   1   3      260.53      258.42      6.23 o 
  -7   1   3       60.68       57.99      5.92 o 
  -6   1   3      993.38      953.97      8.76 o 
  -5   1   3     2159.18     1876.55     42.11 o 
  -4   1   3      608.06      553.80     15.77 o 
  -3   1   3     5722.10     5751.82     32.96 o 
  -2   1   3      223.23      220.79      9.31 o 
  -1   1   3     1694.03     1422.73     14.72 o 
   0   1   3       66.41       44.08      5.92 o 
   1   1   3        7.35        5.39      6.22 o 
   2   1   3     2641.22     2467.85     24.48 o 
   3   1   3     3933.77     4045.45     50.74 o 
   4   1   3      451.05      453.28      7.09 o 
   5   1   3       16.66       14.60      5.70 o 
   6   1   3       34.97       37.12      4.92 o 
   7   1   3        7.69        7.05      6.43 o 
   8   1   3       11.61       19.00      5.72 o 
   9   1   3       27.87       29.72      5.09 o 
  10   1   3      358.56      380.44     21.90 o 
  11   1   3       89.42       93.70     10.10 o 
  12   1   3        7.03        4.31      5.79 o 
  13   1   3        4.79        2.64      6.13 o 
  14   1   3        3.46        3.35      6.23 o 
  15   1   3        8.86        1.60      5.37 o 
 -17   2   3        0.00       -1.92      5.63 o 
 -16   2   3       14.75        7.61      6.09 o 
 -15   2   3       69.80       75.11     14.60 o 
 -14   2   3      139.46      148.69     24.52 o 
 -13   2   3      185.45      222.09      6.26 o 
 -12   2   3       15.18       15.87      5.87 o 
 -11   2   3        5.43        9.41      5.61 o 
 -10   2   3        6.87        4.90      5.23 o 
  -9   2   3      267.99      265.22      6.46 o 
  -8   2   3      258.92      273.52      5.66 o 
  -7   2   3      248.63      257.42      5.81 o 
  -6   2   3       30.48       36.58      4.92 o 
  -5   2   3       83.60       69.21      5.59 o 
  -4   2   3     2875.83     2571.63     97.51 o 
  -3   2   3     6368.80     6114.91     84.12 o 
  -2   2   3     3259.57     3076.26     27.44 o 
  -1   2   3       10.14        3.21      7.29 o 
   0   2   3     1495.80     1496.24     15.08 o 
   1   2   3      918.99      791.90     33.86 o 
   2   2   3     3857.73     3872.54     95.40 o 
   3   2   3      400.59      384.49      9.14 o 
   4   2   3     3423.44     3546.70     51.66 o 
   5   2   3     1864.85     1955.77     48.88 o 
   6   2   3        0.09        6.63      5.02 o 
   7   2   3      895.02      941.20     21.50 o 
   8   2   3        9.82       18.13      5.86 o 
   9   2   3      466.77      469.60     13.54 o 
  10   2   3      705.40      786.23     21.76 o 
  11   2   3        1.92        7.88      5.21 o 
  12   2   3        4.05       10.36      5.34 o 
  13   2   3        2.88        7.69      5.51 o 
  14   2   3        3.07       -0.25      5.22 o 
  15   2   3        1.82       -1.80      5.55 o 
 -17   3   3       54.57       50.83     14.20 o 
 -16   3   3       57.55       40.33     15.59 o 
 -15   3   3      149.65      177.52     22.46 o 
 -14   3   3       18.62       19.00      8.03 o 
 -13   3   3       84.19       86.68      9.98 o 
 -12   3   3       46.77       58.00      7.74 o 
 -11   3   3       17.17       22.42      5.12 o 
 -10   3   3       60.61       63.28      5.20 o 
  -9   3   3       36.90       43.03      5.32 o 
  -8   3   3      799.60      776.85     29.17 o 
  -7   3   3      238.89      212.12      6.14 o 
  -6   3   3      546.77      526.24     29.86 o 
  -5   3   3      288.43      280.41     10.10 o 
  -4   3   3       37.34       40.93      5.92 o 
  -3   3   3       73.79       80.71      5.95 o 
  -2   3   3      208.60      182.79      9.59 o 
  -1   3   3     2449.42     2357.69     42.08 o 
   0   3   3       99.41       98.39      7.54 o 
   1   3   3     2443.25     2578.74     16.03 o 
   2   3   3       10.59       18.63      5.69 o 
   3   3   3     1295.87     1409.86     30.64 o 
   4   3   3      206.35      195.50      6.60 o 
   5   3   3      485.68      464.39     32.91 o 
   6   3   3      544.87      547.70     13.45 o 
   7   3   3       61.19       68.43      5.33 o 
   8   3   3      504.83      579.73     31.29 o 
   9   3   3       21.64       32.09      5.69 o 
  10   3   3      962.53     1077.53     67.42 o 
  11   3   3      125.03      138.80     17.00 o 
  12   3   3        0.03        2.06      5.27 o 
  13   3   3      138.75      170.96     21.40 o 
  14   3   3        1.86        4.44      5.91 o 
 -16   4   3       22.58       11.75     13.41 o 
 -15   4   3       72.98       86.25     27.20 o 
 -14   4   3       99.84      113.66     13.11 o 
 -13   4   3      212.93      271.92     21.52 o 
 -12   4   3      112.40      141.43      6.91 o 
 -11   4   3        0.10       -0.63      4.99 o 
 -10   4   3      381.49      441.85      6.67 o 
  -9   4   3        8.54       10.84      5.04 o 
  -8   4   3       69.76       76.37      5.94 o 
  -7   4   3      600.59      592.49     20.26 o 
  -6   4   3       95.92      101.86      5.96 o 
  -5   4   3       72.21       82.90      6.14 o 
  -4   4   3       30.73       32.83      5.48 o 
  -3   4   3       11.58        6.19      5.74 o 
  -2   4   3     1072.03     1178.25     21.23 o 
  -1   4   3     2975.88     2950.34    234.71 o 
   0   4   3     1977.05     2214.58     81.39 o 
   1   4   3      901.19      911.73     11.72 o 
   2   4   3      391.67      407.29      7.28 o 
   3   4   3        0.73        6.20      5.52 o 
   4   4   3        9.42       15.02      5.51 o 
   5   4   3      272.02      279.61      6.92 o 
   6   4   3     2198.98     2255.55     85.76 o 
   7   4   3       30.50       32.09      7.02 o 
   8   4   3       12.71       10.08      5.09 o 
   9   4   3      562.50      488.40     93.43 o 
  10   4   3      340.89      371.60     48.87 o 
  11   4   3      155.69      178.96     16.94 o 
  12   4   3        0.48        0.98      5.01 o 
  13   4   3        3.62        8.06      5.69 o 
  14   4   3       14.78        7.58      6.25 o 
 -15   5   3        5.93        3.01      6.60 o 
 -14   5   3        4.32        2.46      6.20 o 
 -13   5   3       12.39        5.42      6.13 o 
 -12   5   3      186.48      178.32     24.32 o 
 -11   5   3       68.59       80.39      6.09 o 
 -10   5   3       61.05       68.09      5.87 o 
  -9   5   3        1.01       10.30      5.60 o 
  -8   5   3       67.54       70.33      6.96 o 
  -7   5   3      150.00      148.39      8.29 o 
  -6   5   3        0.62        9.45      5.54 o 
  -5   5   3      362.46      323.23     22.69 o 
  -4   5   3      188.63      203.57      6.67 o 
  -3   5   3      320.05      344.10      6.96 o 
  -2   5   3     1167.68     1013.02     89.91 o 
  -1   5   3      225.17      225.65      6.82 o 
   0   5   3      113.24      114.93      7.80 o 
   1   5   3      497.14      560.32      8.17 o 
   2   5   3        2.69        9.50      6.54 o 
   3   5   3      209.43      237.62      6.16 o 
   4   5   3        3.35        3.25      5.45 o 
   5   5   3      452.48      401.51     20.60 o 
   6   5   3      327.42      302.43      7.20 o 
   7   5   3       46.39       51.59      6.36 o 
   8   5   3      190.43      172.89     41.54 o 
   9   5   3       47.32       55.99     10.35 o 
  10   5   3        7.18       -0.56      5.57 o 
  11   5   3       21.61       12.05      5.57 o 
  12   5   3        1.47        3.40      5.43 o 
  13   5   3        7.08        5.92      6.67 o 
 -14   6   3       49.66       41.22      6.83 o 
 -13   6   3       52.78       29.06     10.95 o 
 -12   6   3       68.15       50.82     16.55 o 
 -11   6   3       34.16       35.16      5.93 o 
 -10   6   3        3.76        3.75      5.87 o 
  -9   6   3       14.44       14.90      5.65 o 
  -8   6   3       41.58       52.79      5.44 o 
  -7   6   3      125.60      126.76     11.53 o 
  -6   6   3      478.98      490.77     38.44 o 
  -5   6   3      561.75      599.16     28.50 o 
  -4   6   3       24.82       22.83      5.95 o 
  -3   6   3       56.84       55.74      5.87 o 
  -2   6   3      186.80      196.34     15.37 o 
  -1   6   3      755.47      725.10     65.39 o 
   0   6   3      191.02      200.74      6.95 o 
   1   6   3      438.43      384.28     42.82 o 
   2   6   3       47.62       46.21      6.38 o 
   3   6   3      858.63      780.44     56.85 o 
   4   6   3       71.48       62.78      5.00 o 
   5   6   3      158.88      124.16     12.81 o 
   6   6   3       56.97       61.11      7.00 o 
   7   6   3       10.66        9.77      6.50 o 
   8   6   3       79.27       77.80     12.04 o 
   9   6   3       63.28       56.71     16.12 o 
  10   6   3       74.47       81.98     13.07 o 
  11   6   3        4.90        1.28      6.96 o 
 -13   7   3        0.88        6.49      6.63 o 
 -12   7   3        2.46        3.56      6.41 o 
 -11   7   3        3.20        5.43      6.54 o 
 -10   7   3       75.17       80.52     11.94 o 
  -9   7   3       59.17       66.98      7.81 o 
  -8   7   3      180.27      171.94     15.48 o 
  -7   7   3        0.00        6.40      5.63 o 
  -6   7   3        4.36        7.49      6.07 o 
  -5   7   3      201.35      206.59      5.89 o 
  -4   7   3     1467.69     1644.24     19.91 o 
  -3   7   3      160.53      161.37     19.16 o 
  -2   7   3       66.68       77.99      9.75 o 
  -1   7   3       68.57       63.76      6.37 o 
   0   7   3      568.17      557.69     34.61 o 
   1   7   3       39.42       45.20      6.64 o 
   2   7   3        0.42       -0.15      6.41 o 
   3   7   3       11.79       10.84      5.47 o 
   4   7   3      137.38      125.65      8.09 o 
   5   7   3       11.63        6.27      5.60 o 
   6   7   3        3.34        7.93      5.70 o 
   7   7   3      111.94       93.03     12.63 o 
   8   7   3       68.36       71.20     20.25 o 
   9   7   3       15.51       16.77      7.81 o 
  10   7   3        0.56       -2.56      7.27 o 
 -11   8   3       25.09       18.74      6.96 o 
 -10   8   3        0.09        1.14      7.06 o 
  -9   8   3        1.55        0.14      5.62 o 
  -8   8   3      151.93      120.48     15.84 o 
  -7   8   3       19.86       13.67      5.72 o 
  -6   8   3       12.97       11.55      6.20 o 
  -5   8   3        1.09        5.59      5.45 o 
  -4   8   3       40.55       43.29      6.30 o 
  -3   8   3        1.38        7.06      6.75 o 
  -2   8   3       55.43       68.18      6.36 o 
  -1   8   3       15.21       19.88      6.47 o 
   0   8   3       77.74       95.87     10.59 o 
   1   8   3        6.73        8.82      6.59 o 
   2   8   3      180.70      217.53     17.07 o 
   3   8   3        6.48        8.74      5.98 o 
   4   8   3       72.05       76.43     12.86 o 
   5   8   3        3.55       11.11      5.45 o 
   6   8   3       77.95       88.19     15.29 o 
   7   8   3        5.97        5.92      5.64 o 
   8   8   3        1.01        2.19      8.40 o 
  -8   9   3        1.45        8.51      6.23 o 
  -7   9   3       28.29       24.60      6.47 o 
  -6   9   3        5.85       13.03      6.46 o 
  -5   9   3        6.38        8.62      6.63 o 
  -4   9   3       17.16       13.79      7.44 o 
  -3   9   3       28.70       32.41      6.76 o 
  -2   9   3       80.94       92.04      7.21 o 
  -1   9   3       11.65       13.56      7.07 o 
   0   9   3       50.35       41.32      7.21 o 
   1   9   3       73.29       79.76      8.39 o 
   2   9   3        4.29        6.91      6.43 o 
   3   9   3        1.35        4.32      6.70 o 
   4   9   3        0.71        9.62      6.58 o 
   5   9   3        4.38        2.35      6.71 o 
 -18   0   4       28.14        7.89     14.27 o 
 -17   0   4      129.15      132.48     78.97 o 
 -16   0   4       64.88       20.76     11.75 o 
 -15   0   4        0.70        5.05     11.31 o 
 -14   0   4       14.68       16.01     11.31 o 
 -13   0   4      219.95      258.74     50.01 o 
 -12   0   4      279.47      215.17     60.93 o 
 -11   0   4        0.96       11.35      6.31 o 
 -10   0   4        6.30        4.05      7.66 o 
  -9   0   4       77.95       70.58      8.12 o 
  -8   0   4      247.37      225.01      8.81 o 
  -7   0   4       22.62       16.64      8.06 o 
  -6   0   4      617.80      619.74     11.41 o 
  -5   0   4     1094.08     1001.18     25.62 o 
  -4   0   4   206422.78   433109.78  44689.06 o 
  -3   0   4      863.36      818.05     14.68 o 
  -2   0   4    15842.62    16843.29    237.27 o 
  -1   0   4     1550.45     1433.19     16.10 o 
   0   0   4     1437.51     1436.88     17.19 o 
   1   0   4      720.13      687.50     12.87 o 
   2   0   4     1484.96     1275.51     14.47 o 
   3   0   4     9115.17     9860.23    142.40 o 
   4   0   4     4758.27     5037.88    174.75 o 
   5   0   4       12.36       12.64      7.57 o 
   6   0   4      976.51     1056.06     19.46 o 
   7   0   4      143.07      144.47      8.50 o 
   8   0   4      423.31      492.56      9.69 o 
   9   0   4      118.66      111.26      8.37 o 
  10   0   4        5.50       -0.26     11.31 o 
  11   0   4       84.34       87.81      8.97 o 
  12   0   4       62.86       68.05      8.55 o 
  13   0   4      166.78      243.33     96.49 o 
  14   0   4       81.40       94.53     29.60 o 
 -18   1   4       45.13       40.91      6.11 o 
 -17   1   4       15.06        9.75      6.32 o 
 -16   1   4        4.77       11.40      6.78 o 
 -15   1   4       82.18       86.13     14.94 o 
 -14   1   4        0.05        1.94      5.55 o 
 -13   1   4      168.12      199.73     18.05 o 
 -12   1   4      203.91      219.86     28.88 o 
 -11   1   4       16.47       15.06      9.12 o 
 -10   1   4      753.90      760.07     27.38 o 
  -9   1   4       16.86       14.42      5.61 o 
  -8   1   4      198.04      193.67      6.06 o 
  -7   1   4      811.34      795.82      7.93 o 
  -6   1   4     1538.40     1483.72      9.94 o 
  -5   1   4     7209.97     7172.92    134.68 o 
  -4   1   4     1415.70     1345.09     10.54 o 
  -3   1   4      413.94      341.28      8.59 o 
  -2   1   4       12.26       15.81      7.56 o 
  -1   1   4     1963.75     1917.21     18.08 o 
   0   1   4     1291.79     1156.17     11.96 o 
   1   1   4       33.53       34.38      6.29 o 
   2   1   4     4736.22     5059.56     58.87 o 
   3   1   4       45.71       50.79      6.13 o 
   4   1   4       83.32       77.18      5.59 o 
   5   1   4     1402.48     1483.65     35.36 o 
   6   1   4       64.49       62.91      5.74 o 
   7   1   4     1463.34     1517.64     94.40 o 
   8   1   4        0.45        4.14      5.59 o 
   9   1   4       63.00       56.83      5.70 o 
  10   1   4      571.05      680.96     34.80 o 
  11   1   4        8.42        8.95      5.75 o 
  12   1   4       68.42       48.58     12.44 o 
  13   1   4        0.72        4.60      6.18 o 
  14   1   4       13.62        4.60      5.41 o 
 -18   2   4        3.49        2.80      6.52 o 
 -17   2   4        6.57        5.22      8.84 o 
 -16   2   4       13.84        2.73      5.49 o 
 -15   2   4       88.12       91.48     19.28 o 
 -14   2   4       43.91       47.83      5.93 o 
 -13   2   4        4.75       10.16      5.82 o 
 -12   2   4       32.39       28.62      5.93 o 
 -11   2   4       58.88       68.41      5.25 o 
 -10   2   4       71.90       85.49      5.40 o 
  -9   2   4      150.12      129.65      5.10 o 
  -8   2   4       48.10       50.95      5.30 o 
  -7   2   4     1131.12     1064.87     49.99 o 
  -6   2   4        1.15        6.44      5.19 o 
  -5   2   4      287.06      293.92      6.96 o 
  -4   2   4      842.38      771.05      8.35 o 
  -3   2   4      196.41      190.17     10.48 o 
  -2   2   4     4460.95     4432.53     46.62 o 
  -1   2   4     5154.67     5270.96     57.50 o 
   0   2   4     2269.59     2362.95     31.89 o 
   1   2   4     7984.85     8613.58     64.04 o 
   2   2   4      398.19      365.74      6.22 o 
   3   2   4     1264.42     1238.67     18.09 o 
   4   2   4        0.28        3.59      5.08 o 
   5   2   4      299.17      296.26      6.45 o 
   6   2   4       45.19       51.33      5.42 o 
   7   2   4      163.87      169.38      8.18 o 
   8   2   4       45.83       50.13      5.15 o 
   9   2   4        0.31       -0.97      5.78 o 
  10   2   4      116.90      111.19      5.58 o 
  11   2   4      340.97      391.81     36.43 o 
  12   2   4       65.17       81.89      5.59 o 
  13   2   4       18.56        9.77      5.71 o 
  14   2   4        0.62        3.93      5.96 o 
 -17   3   4       53.14       36.61     18.94 o 
 -16   3   4       14.60        9.63      5.05 o 
 -15   3   4       29.28       25.07      5.11 o 
 -14   3   4        0.12       10.85      5.15 o 
 -13   3   4      101.93      128.05      9.60 o 
 -12   3   4       43.72       59.79      5.17 o 
 -11   3   4       17.38       12.34      4.38 o 
 -10   3   4     1171.80     1207.72     43.40 o 
  -9   3   4      159.71      174.88      5.67 o 
  -8   3   4     2365.68     2502.12     47.98 o 
  -7   3   4      414.36      405.22      8.24 o 
  -6   3   4        2.31        5.80      5.46 o 
  -5   3   4       16.78       19.41      5.11 o 
  -4   3   4        8.94       13.48      5.40 o 
  -3   3   4      878.44      908.45      9.42 o 
  -2   3   4      145.35      178.37      7.32 o 
  -1   3   4      677.53      683.19     25.77 o 
   0   3   4      724.80      729.05     10.54 o 
   1   3   4     1693.89     1650.62     13.88 o 
   2   3   4      570.08      550.06      9.79 o 
   3   3   4        6.67       10.90      5.20 o 
   4   3   4       42.71       42.38      6.26 o 
   5   3   4      337.18      347.18     13.90 o 
   6   3   4        1.77        8.37      5.18 o 
   7   3   4      961.17     1092.46     30.95 o 
   8   3   4       89.56       79.08      5.28 o 
   9   3   4      175.30      175.49      8.51 o 
  10   3   4      465.42      568.60     48.62 o 
  11   3   4       35.71       37.69      8.05 o 
  12   3   4       47.37       61.16     10.65 o 
  13   3   4        2.67        7.00      5.73 o 
  14   3   4        0.13        3.48      6.05 o 
 -17   4   4        1.54        1.47      6.05 o 
 -16   4   4      111.17      101.59     19.28 o 
 -15   4   4        3.34        4.38      5.05 o 
 -14   4   4        7.40       10.33      5.38 o 
 -13   4   4       79.52       85.72     12.61 o 
 -12   4   4        3.32        4.68      4.58 o 
 -11   4   4        1.28        1.07      5.56 o 
 -10   4   4       20.65       41.35      5.61 o 
  -9   4   4       16.12       23.87      5.69 o 
  -8   4   4      108.41      126.97      6.08 o 
  -7   4   4      484.87      491.56      7.87 o 
  -6   4   4       11.37       14.68      5.26 o 
  -5   4   4     1442.68     1463.39     21.76 o 
  -4   4   4       96.34       85.75      6.14 o 
  -3   4   4      979.09      920.55     58.55 o 
  -2   4   4      781.94      786.46      9.00 o 
  -1   4   4      486.14      439.45     39.94 o 
   0   4   4       31.01       30.02      7.75 o 
   1   4   4       39.75       29.77      7.69 o 
   2   4   4      208.28      209.75      9.67 o 
   3   4   4       41.14       43.33      5.69 o 
   4   4   4      999.97      923.08     39.41 o 
   5   4   4      271.89      234.58      6.78 o 
   6   4   4       56.22       53.98      6.19 o 
   7   4   4        1.56        6.66      6.20 o 
   8   4   4      123.83      124.42      6.34 o 
   9   4   4        1.44        0.02      5.71 o 
  10   4   4        7.74        9.36      6.41 o 
  11   4   4        1.38        5.22      5.55 o 
  12   4   4       18.42       18.77      7.79 o 
  13   4   4       40.34       34.57     13.03 o 
 -16   5   4       22.87        1.44      6.82 o 
 -15   5   4        3.93        6.22      6.45 o 
 -14   5   4       12.29        5.71      6.78 o 
 -13   5   4      102.20      121.20     13.42 o 
 -12   5   4       19.08       14.68      5.91 o 
 -11   5   4        2.25        5.33      5.54 o 
 -10   5   4        5.16       18.72      5.99 o 
  -9   5   4       19.37       19.43      5.63 o 
  -8   5   4       21.22       22.72      5.74 o 
  -7   5   4       45.01       42.88      5.09 o 
  -6   5   4       31.14       31.42      5.44 o 
  -5   5   4       38.11       36.80      5.50 o 
  -4   5   4      160.40      136.44      7.47 o 
  -3   5   4       10.26       10.01      5.31 o 
  -2   5   4      443.94      354.77     38.56 o 
  -1   5   4      154.53      143.77      9.39 o 
   0   5   4      905.07      904.89     70.46 o 
   1   5   4      307.52      306.48     13.18 o 
   2   5   4      205.03      192.68     15.72 o 
   3   5   4      182.97      196.02      7.49 o 
   4   5   4      125.39      147.07      6.29 o 
   5   5   4      237.34      243.64      8.78 o 
   6   5   4        1.96        5.27      6.24 o 
   7   5   4      144.32      154.74     14.08 o 
   8   5   4      252.02      280.86     52.49 o 
   9   5   4       50.48       42.03      6.15 o 
  10   5   4       11.99       11.16      5.64 o 
  11   5   4        2.92        1.63      7.36 o 
  12   5   4        0.29       11.57      6.90 o 
 -15   6   4        0.01        2.55      6.85 o 
 -14   6   4        0.01        8.34      6.48 o 
 -13   6   4       28.00       23.98      8.98 o 
 -12   6   4       60.96       43.81     11.46 o 
 -11   6   4       22.35       19.60      6.05 o 
 -10   6   4        0.34        5.33      5.82 o 
  -9   6   4      194.28      198.87     18.26 o 
  -8   6   4       62.45       60.66      5.24 o 
  -7   6   4      349.59      363.29     23.22 o 
  -6   6   4      715.99      677.15     36.29 o 
  -5   6   4       25.42       22.56      5.70 o 
  -4   6   4        0.40        2.04      8.31 o 
  -3   6   4       57.28       66.19      8.60 o 
  -2   6   4      392.27      382.23     25.08 o 
  -1   6   4        2.67        4.32      6.57 o 
   0   6   4      145.59      157.18      9.07 o 
   1   6   4      292.75      293.23     40.77 o 
   2   6   4       13.43       18.28      5.69 o 
   3   6   4        2.66       11.81      5.81 o 
   4   6   4      385.02      374.74     16.67 o 
   5   6   4       20.60       21.76      6.06 o 
   6   6   4       18.75       16.14      5.69 o 
   7   6   4      166.80      105.70     10.30 o 
   8   6   4        2.89        7.95      6.70 o 
   9   6   4       73.59       35.79     17.81 o 
  10   6   4       20.65        9.98      6.08 o 
  11   6   4       39.41        7.21     13.60 o 
 -13   7   4        8.83        9.88      6.67 o 
 -12   7   4        3.15        2.96      6.50 o 
 -11   7   4       14.69       18.68      7.34 o 
 -10   7   4       10.45       12.84      6.13 o 
  -9   7   4        1.59        8.07      5.90 o 
  -8   7   4      117.60      119.44     17.14 o 
  -7   7   4     1576.62     1674.59     87.44 o 
  -6   7   4       70.78       75.29     11.18 o 
  -5   7   4      173.26      180.88      7.39 o 
  -4   7   4       17.07       21.10      6.53 o 
  -3   7   4      297.67      284.63     17.06 o 
  -2   7   4      246.23      257.53      7.32 o 
  -1   7   4     1667.40     1617.36     48.96 o 
   0   7   4      513.56      544.36     31.66 o 
   1   7   4      406.84      351.64     11.38 o 
   2   7   4        7.93        6.94      5.79 o 
   3   7   4        0.71        3.37      5.10 o 
   4   7   4        7.40        5.14      5.93 o 
   5   7   4       30.37       25.83      6.35 o 
   6   7   4       61.57       43.50     11.28 o 
   7   7   4        6.69        8.81      7.05 o 
   8   7   4        9.68        2.24      6.41 o 
   9   7   4        6.51        7.06      6.45 o 
 -11   8   4        4.92       12.49      7.07 o 
 -10   8   4       17.11        8.06      6.84 o 
  -9   8   4       30.38       24.72      5.71 o 
  -8   8   4        0.03        5.80      5.51 o 
  -7   8   4        8.80       10.20      5.61 o 
  -6   8   4       28.33       27.73      5.73 o 
  -5   8   4       16.92       24.74      5.60 o 
  -4   8   4       36.41       44.47      7.35 o 
  -3   8   4      106.57      121.26      7.71 o 
  -2   8   4       22.74       12.24      6.80 o 
  -1   8   4       12.42       13.00      6.79 o 
   0   8   4      123.80      103.62     10.48 o 
   1   8   4        0.77        1.66      7.00 o 
   2   8   4       16.29       14.79      6.20 o 
   3   8   4       11.95        9.38      5.59 o 
   4   8   4       62.60       58.80      7.66 o 
   5   8   4       62.62       74.94      7.00 o 
   6   8   4        4.62        7.78      6.67 o 
   7   8   4        9.35        0.70      7.86 o 
  -8   9   4        1.53        5.02      5.97 o 
  -7   9   4        9.21        8.15      6.16 o 
  -6   9   4       12.23       15.20      6.10 o 
  -5   9   4        4.73        8.78      6.15 o 
  -4   9   4        8.75       10.54      6.67 o 
  -3   9   4        0.04        6.25      8.30 o 
  -2   9   4       40.25       32.51      7.96 o 
  -1   9   4        2.28        4.19      7.45 o 
   0   9   4        8.88        8.56      7.47 o 
   1   9   4        7.00       -2.32      8.01 o 
   2   9   4        5.30        8.14      6.72 o 
   3   9   4       28.08       14.98      7.06 o 
   4   9   4        6.10        3.90      7.60 o 
 -18   1   5       14.65        5.00      6.46 o 
 -17   1   5        0.36        1.81      5.99 o 
 -16   1   5       36.53       33.91     12.66 o 
 -15   1   5       51.69       51.96      5.92 o 
 -14   1   5      135.80      179.49     10.53 o 
 -13   1   5       65.71       67.65      5.76 o 
 -12   1   5      230.49      229.70      6.21 o 
 -11   1   5       97.29       98.62      5.17 o 
 -10   1   5      349.17      349.57     10.58 o 
  -9   1   5        0.00        6.83      5.61 o 
  -8   1   5      589.25      579.07      7.05 o 
  -7   1   5        8.20        8.00      5.76 o 
  -6   1   5       14.78       13.45      5.92 o 
  -5   1   5     5018.57     5004.24     34.50 o 
  -4   1   5     1299.93     1205.98     10.06 o 
  -3   1   5      522.10      482.26      8.03 o 
  -2   1   5     3379.28     3082.67     24.13 o 
  -1   1   5     1511.14     1460.11     10.79 o 
   0   1   5       90.60       79.20      6.13 o 
   1   1   5      286.47      296.84      6.37 o 
   2   1   5      346.70      315.98      6.10 o 
   3   1   5        7.46       15.32      4.43 o 
   4   1   5      783.93      810.65     22.02 o 
   5   1   5        1.79        1.71      4.48 o 
   6   1   5      540.47      593.41     21.95 o 
   7   1   5       80.30       75.81      5.96 o 
   8   1   5      245.38      242.33     17.20 o 
   9   1   5     1094.12     1270.41     66.83 o 
  10   1   5        8.61        1.96      5.63 o 
  11   1   5       25.88       27.39      5.98 o 
  12   1   5        5.93        2.46      5.49 o 
  13   1   5        0.84       -0.10      5.76 o 
  14   1   5       26.70       36.11     12.68 o 
 -18   2   5       92.27       60.15     19.91 o 
 -17   2   5       40.23       40.87      7.09 o 
 -16   2   5       19.10       18.16      5.71 o 
 -15   2   5        3.59        2.68      4.85 o 
 -14   2   5       13.92       13.08      5.10 o 
 -13   2   5        3.11        2.37      5.26 o 
 -12   2   5      242.78      275.36      6.66 o 
 -11   2   5      232.55      245.91      6.46 o 
 -10   2   5       24.41       25.29      5.78 o 
  -9   2   5      307.12      341.14      9.13 o 
  -8   2   5        7.70       10.83      4.96 o 
  -7   2   5       40.81       38.61      4.60 o 
  -6   2   5      344.13      337.86      6.25 o 
  -5   2   5      594.64      537.41      7.57 o 
  -4   2   5      793.44      746.35      9.72 o 
  -3   2   5      178.49      167.53      6.27 o 
  -2   2   5     2112.07     2051.31     16.45 o 
  -1   2   5      531.73      467.70     19.14 o 
   0   2   5      178.89      182.52      6.63 o 
   1   2   5      378.32      364.77      6.36 o 
   2   2   5      263.05      268.69      6.35 o 
   3   2   5      248.71      258.38      6.48 o 
   4   2   5      206.52      180.65      5.75 o 
   5   2   5     4092.64     4430.25    129.55 o 
   6   2   5      678.25      654.77     27.41 o 
   7   2   5       91.04      108.30      5.68 o 
   8   2   5      151.32      131.66     12.31 o 
   9   2   5       11.57       13.59      5.71 o 
  10   2   5       47.70       51.29      7.39 o 
  11   2   5        0.00        1.94      4.93 o 
  12   2   5       40.58       23.15      7.94 o 
  13   2   5        0.87        1.98      5.77 o 
 -18   3   5       33.88       10.21     11.41 o 
 -17   3   5       20.76       16.64      5.96 o 
 -16   3   5       13.52       16.10      5.57 o 
 -15   3   5       28.36       31.29      5.52 o 
 -14   3   5       15.42       14.35      6.59 o 
 -13   3   5        0.02        3.54      5.15 o 
 -12   3   5        7.37        8.10      5.28 o 
 -11   3   5       67.30       78.33      5.42 o 
 -10   3   5       53.94       60.29      5.18 o 
  -9   3   5     1306.43     1426.53     13.29 o 
  -8   3   5      507.98      557.32     10.19 o 
  -7   3   5      239.93      256.46      6.59 o 
  -6   3   5       14.24       16.56      4.78 o 
  -5   3   5       17.39       17.23      5.19 o 
  -4   3   5        2.23        1.16      6.05 o 
  -3   3   5      350.94      312.79      6.67 o 
  -2   3   5     2361.20     2168.31    142.47 o 
  -1   3   5     2705.24     2574.77     93.36 o 
   0   3   5      313.23      298.32      8.33 o 
   1   3   5       39.65       38.57      5.34 o 
   2   3   5       73.19       77.72      5.91 o 
   3   3   5      367.25      354.85      7.95 o 
   4   3   5      218.47      211.63      6.64 o 
   5   3   5      631.45      615.05     13.47 o 
   6   3   5       71.12       69.42      5.33 o 
   7   3   5     1060.83     1098.40     64.98 o 
   8   3   5       15.96       18.78      4.94 o 
   9   3   5      177.33      218.81     16.24 o 
  10   3   5       75.18       73.73     13.09 o 
  11   3   5       11.58       13.28      6.66 o 
  12   3   5        0.56        4.72      6.12 o 
  13   3   5       27.98       12.53      8.02 o 
 -17   4   5       28.51        8.83      7.36 o 
 -16   4   5       26.08        5.28      5.90 o 
 -15   4   5        9.30        9.80      5.49 o 
 -14   4   5       80.47       70.20      7.85 o 
 -13   4   5       27.76       24.32      5.36 o 
 -12   4   5       72.15       84.89      9.70 o 
 -11   4   5        1.06        4.17      5.63 o 
 -10   4   5       34.26       47.64      5.82 o 
  -9   4   5      121.75      116.27      6.84 o 
  -8   4   5       17.25       34.54      5.77 o 
  -7   4   5     2411.54     2446.95     41.02 o 
  -6   4   5      585.41      610.02     38.34 o 
  -5   4   5        1.39        7.06      5.08 o 
  -4   4   5        9.36       14.24      5.36 o 
  -3   4   5        8.58        5.01      6.37 o 
  -2   4   5        5.42        3.57      6.72 o 
  -1   4   5       34.73       34.73      6.39 o 
   0   4   5      299.21      285.83      8.76 o 
   1   4   5        1.04        7.40      5.57 o 
   2   4   5     1824.47     1834.86     37.93 o 
   3   4   5       72.82       63.68      5.93 o 
   4   4   5      545.42      560.34     26.87 o 
   5   4   5        9.21       14.21      6.21 o 
   6   4   5       13.34       15.87      5.25 o 
   7   4   5      385.58      376.23     47.23 o 
   8   4   5      195.22      212.22     15.80 o 
   9   4   5       27.20       28.73      6.44 o 
  10   4   5        1.14        7.29      5.67 o 
  11   4   5       38.39       30.74     11.10 o 
  12   4   5        4.41        5.93      6.47 o 
 -16   5   5       38.18       24.43     12.71 o 
 -15   5   5       22.21        8.58      6.37 o 
 -14   5   5      111.49       98.38     31.42 o 
 -13   5   5      252.84      332.95      6.75 o 
 -12   5   5       24.23       31.86      6.89 o 
 -11   5   5       15.41       13.96      7.36 o 
 -10   5   5       66.00       83.86      6.71 o 
  -9   5   5      442.91      469.94     25.74 o 
  -8   5   5       33.96       43.59      5.71 o 
  -7   5   5      101.33       94.06      6.16 o 
  -6   5   5      385.95      387.78     19.95 o 
  -5   5   5      373.51      316.43     31.27 o 
  -4   5   5      157.47      147.45      6.67 o 
  -3   5   5       76.93       76.62      6.75 o 
  -2   5   5       25.64       17.03      6.97 o 
  -1   5   5        0.38        3.32      6.76 o 
   0   5   5       68.80       61.78      6.72 o 
   1   5   5       58.34       75.31      6.62 o 
   2   5   5       66.02       74.97      6.46 o 
   3   5   5        6.21       17.00      6.52 o 
   4   5   5     1894.45     1876.76     88.73 o 
   5   5   5        8.17       11.09      6.48 o 
   6   5   5       38.27       20.05      5.60 o 
   7   5   5       32.28       23.24      8.74 o 
   8   5   5       29.87       22.41      7.01 o 
   9   5   5       46.29       26.04     11.97 o 
  10   5   5       14.45        6.71      5.86 o 
  11   5   5        0.05        3.73      8.47 o 
 -15   6   5        3.02        6.61      6.76 o 
 -14   6   5        3.12       16.42      6.35 o 
 -13   6   5        0.05       10.05      6.24 o 
 -12   6   5       78.93       75.20      9.93 o 
 -11   6   5        6.90        3.48      5.98 o 
 -10   6   5       26.92       24.84      5.85 o 
  -9   6   5       18.97       20.67      5.70 o 
  -8   6   5      197.06      224.89      6.24 o 
  -7   6   5       75.68       85.18      9.46 o 
  -6   6   5      262.27      255.23     12.35 o 
  -5   6   5        0.06        6.95      5.86 o 
  -4   6   5       54.43       57.22      6.24 o 
  -3   6   5      132.06      121.34     14.00 o 
  -2   6   5      523.09      502.48     50.12 o 
  -1   6   5        1.91       -0.19      6.95 o 
   0   6   5       50.21       53.89      8.31 o 
   1   6   5       28.80       31.50      8.12 o 
   2   6   5       44.22       36.52      6.53 o 
   3   6   5        4.11       -3.23      9.37 o 
   4   6   5        4.92       -3.03      5.42 o 
   5   6   5      108.63       89.63     11.87 o 
   6   6   5      519.13      557.77     57.88 o 
   7   6   5       24.05       20.12      6.89 o 
   8   6   5        6.61        9.36      7.00 o 
   9   6   5        0.35        6.22      7.18 o 
  10   6   5       21.88        6.77      7.52 o 
 -13   7   5        0.05        4.67      7.33 o 
 -12   7   5       78.73       71.35      9.45 o 
 -11   7   5       31.25       25.40      9.40 o 
 -10   7   5        7.24        9.96      6.02 o 
  -9   7   5       82.87       80.67      9.91 o 
  -8   7   5      139.07      136.24      6.10 o 
  -7   7   5      186.79      197.86     13.75 o 
  -6   7   5        3.46        8.04      5.38 o 
  -5   7   5       79.48       77.94     12.94 o 
  -4   7   5      578.95      560.55     74.96 o 
  -3   7   5      324.01      336.67     33.69 o 
  -2   7   5       29.77       48.80      8.84 o 
  -1   7   5       16.29       19.77      6.98 o 
   0   7   5      326.92      286.04     59.19 o 
   1   7   5       60.46       55.98      8.36 o 
   2   7   5        5.13       17.73      6.62 o 
   3   7   5       39.09       23.87      9.40 o 
   4   7   5       10.36        2.41      5.89 o 
   5   7   5       39.88       30.13      6.87 o 
   6   7   5       23.78       20.90      7.81 o 
   7   7   5        0.76        8.74      6.60 o 
   8   7   5       24.10        7.01      7.83 o 
 -11   8   5        6.88        4.57      6.61 o 
 -10   8   5       12.22        3.57      6.43 o 
  -9   8   5       15.65       11.77      5.72 o 
  -8   8   5        2.62        5.85      6.03 o 
  -7   8   5        1.63        2.61      5.73 o 
  -6   8   5       12.82       22.71      5.77 o 
  -5   8   5        2.18        6.06      6.63 o 
  -4   8   5       43.37       46.76     10.56 o 
  -3   8   5        0.44        1.48      6.67 o 
  -2   8   5       23.46       30.41      7.09 o 
  -1   8   5       96.37      101.51     18.07 o 
   0   8   5      218.42      219.02     27.02 o 
   1   8   5        5.31        9.80      6.80 o 
   2   8   5        7.13       20.92      6.87 o 
   3   8   5       70.46       67.88     18.83 o 
   4   8   5       29.86       30.51      7.40 o 
   5   8   5        2.63        0.19      7.30 o 
   6   8   5       56.87       16.49     36.99 o 
  -8   9   5        3.50        2.27      6.60 o 
  -7   9   5        0.15        3.84      6.42 o 
  -6   9   5       57.08       65.09     10.10 o 
  -5   9   5       14.77       15.29      6.31 o 
  -4   9   5       79.23       74.76     14.02 o 
  -3   9   5       25.55       18.60      7.52 o 
  -2   9   5        8.03        4.48      7.82 o 
  -1   9   5        7.51        0.70      8.05 o 
   0   9   5        5.16        5.35      8.79 o 
   1   9   5        0.12        0.85      7.33 o 
   2   9   5       70.12       61.71      7.83 o 
   3   9   5       30.08       22.63      7.86 o 
 -19   0   6       36.73       -4.41      7.79 o 
 -18   0   6        0.10        2.09     18.19 o 
 -17   0   6       10.89       11.14     12.18 o 
 -16   0   6       17.19       -5.74      9.57 o 
 -15   0   6       39.21       37.05      7.01 o 
 -14   0   6        8.85        7.92      5.66 o 
 -13   0   6       95.36       99.49     20.37 o 
 -12   0   6      134.98      137.23      8.44 o 
 -11   0   6       58.49       65.05     10.45 o 
 -10   0   6      642.44      620.15     26.41 o 
  -9   0   6     1195.12     1135.35     11.61 o 
  -8   0   6     6581.47     6708.01     24.57 o 
  -7   0   6     2032.07     1864.73     37.00 o 
  -6   0   6      877.10      932.82     12.11 o 
  -5   0   6      621.67      578.57     12.09 o 
  -4   0   6     1678.58     1624.73     15.25 o 
  -3   0   6      535.03      464.70     10.18 o 
  -2   0   6     8043.33     7887.99     31.79 o 
  -1   0   6      862.82      863.95     12.09 o 
   0   0   6     3093.51     2845.88     16.37 o 
   1   0   6      170.19      158.11      8.63 o 
   2   0   6      915.70      919.36     11.60 o 
   3   0   6      879.50      860.10     61.54 o 
   4   0   6      369.99      363.72     25.05 o 
   5   0   6      220.75      221.31     17.78 o 
   6   0   6      518.22      579.30     10.06 o 
   7   0   6      115.44      122.41      9.37 o 
   8   0   6      201.10      212.81      9.23 o 
   9   0   6     1019.45     1011.23    122.93 o 
  10   0   6       44.90       44.79      8.80 o 
  11   0   6       12.65       16.88      8.61 o 
  12   0   6       47.23       10.91      9.42 o 
  13   0   6        6.17        5.81     10.49 o 
 -18   1   6        1.68        4.41      6.29 o 
 -17   1   6       54.51       65.19     18.94 o 
 -16   1   6       20.84       12.20      5.97 o 
 -15   1   6        3.19        8.22      5.55 o 
 -14   1   6       21.53       24.21      5.65 o 
 -13   1   6      219.84      248.26     14.81 o 
 -12   1   6       47.99       53.07      5.79 o 
 -11   1   6      252.11      258.67     16.52 o 
 -10   1   6       12.11       22.58      5.22 o 
  -9   1   6      124.34      119.83      5.54 o 
  -8   1   6      116.25      113.52      5.23 o 
  -7   1   6      148.57      142.07      5.73 o 
  -6   1   6     1928.73     1906.53     10.63 o 
  -5   1   6       67.23       68.69      5.86 o 
  -4   1   6      315.34      316.31      7.01 o 
  -3   1   6        5.12        7.74      6.36 o 
  -2   1   6      885.32      795.84     12.57 o 
  -1   1   6      982.01      865.12      8.16 o 
   0   1   6     1258.84     1207.81     15.30 o 
   1   1   6     2925.64     3026.48     22.77 o 
   2   1   6      109.78      121.49      5.29 o 
   3   1   6       31.70       35.36      5.00 o 
   4   1   6        2.01        0.74      5.06 o 
   5   1   6       26.40       28.12      4.81 o 
   6   1   6       73.44       67.53      5.76 o 
   7   1   6       17.99       15.71      5.05 o 
   8   1   6      631.92      698.42     15.78 o 
   9   1   6       37.55       33.60      5.30 o 
  10   1   6       20.20       25.75      5.15 o 
  11   1   6       29.48       24.72      6.49 o 
  12   1   6       13.24        6.93      6.24 o 
  13   1   6        9.64        9.90      5.60 o 
 -18   2   6        3.94        4.80      5.88 o 
 -17   2   6       14.05        0.32      5.73 o 
 -16   2   6       18.98        7.12      6.63 o 
 -15   2   6        0.11        5.95      4.84 o 
 -14   2   6       20.29       16.36      4.87 o 
 -13   2   6        9.23       14.04      5.26 o 
 -12   2   6      111.88      136.03      6.23 o 
 -11   2   6      127.20      134.19      6.05 o 
 -10   2   6        9.28       11.30      4.34 o 
  -9   2   6        0.38        0.16      4.80 o 
  -8   2   6       51.78       49.79      5.38 o 
  -7   2   6      576.87      539.54     15.20 o 
  -6   2   6      639.17      606.37     12.61 o 
  -5   2   6        0.27        2.30      4.76 o 
  -4   2   6      588.92      555.60      7.54 o 
  -3   2   6       53.28       49.43      6.59 o 
  -2   2   6      294.57      273.94      7.67 o 
  -1   2   6      196.37      192.72      5.90 o 
   0   2   6       86.42       79.41      5.89 o 
   1   2   6      608.72      545.94      9.90 o 
   2   2   6       14.40       13.95      6.02 o 
   3   2   6       71.43       59.04      5.57 o 
   4   2   6       32.45       29.29      4.85 o 
   5   2   6      687.75      703.22     24.63 o 
   6   2   6        0.81        7.11      5.02 o 
   7   2   6       65.46       74.24      5.57 o 
   8   2   6       63.81       73.33      5.67 o 
   9   2   6       39.11       32.19      5.87 o 
  10   2   6        4.59        6.00      4.92 o 
  11   2   6       10.45        8.35      6.79 o 
  12   2   6        1.26        9.40      6.01 o 
 -18   3   6       46.24       38.67     14.25 o 
 -17   3   6        0.13        3.08      5.75 o 
 -16   3   6       31.46       39.39      5.66 o 
 -15   3   6        0.51       -1.41      4.95 o 
 -14   3   6       15.82       17.69      5.24 o 
 -13   3   6       25.80       28.95      5.26 o 
 -12   3   6       71.35       71.67      4.83 o 
 -11   3   6        1.19        2.21      4.76 o 
 -10   3   6       42.39       50.31      5.46 o 
  -9   3   6       30.41       41.37      5.76 o 
  -8   3   6        2.37        5.85      5.96 o 
  -7   3   6       21.18       24.01      5.70 o 
  -6   3   6      268.16      276.50      6.50 o 
  -5   3   6      335.13      314.05     12.53 o 
  -4   3   6     1427.39     1370.27     13.18 o 
  -3   3   6      102.39       99.86      6.55 o 
  -2   3   6      835.94      798.28     10.17 o 
  -1   3   6      277.31      274.77      8.20 o 
   0   3   6     1116.42     1203.43      9.42 o 
   1   3   6      523.08      497.31     16.87 o 
   2   3   6      437.89      415.83      6.39 o 
   3   3   6       27.83       31.00      5.55 o 
   4   3   6       88.05       84.05      6.29 o 
   5   3   6      167.77      204.52      6.81 o 
   6   3   6      895.21      932.69     65.62 o 
   7   3   6       58.72       69.27      5.02 o 
   8   3   6       38.23       45.56      5.24 o 
   9   3   6       30.72       27.13      6.06 o 
  10   3   6       13.86        5.76      7.31 o 
  11   3   6       13.76       15.39      5.96 o 
  12   3   6        2.33        3.81      6.02 o 
 -17   4   6       20.74       25.68      6.02 o 
 -16   4   6       26.46       20.43      6.45 o 
 -15   4   6       11.21        8.66      7.38 o 
 -14   4   6        0.03        9.87      6.92 o 
 -13   4   6        0.06        0.65      5.58 o 
 -12   4   6       55.14       45.72      7.69 o 
 -11   4   6       18.44       18.69      5.76 o 
 -10   4   6        0.01        5.05      5.14 o 
  -9   4   6      180.15      177.39     17.21 o 
  -8   4   6      146.73      148.08      6.18 o 
  -7   4   6       82.26       84.28      5.86 o 
  -6   4   6       31.48       42.80      5.44 o 
  -5   4   6       41.22       44.46      5.65 o 
  -4   4   6      188.66      195.64      7.57 o 
  -3   4   6      214.23      216.77      8.60 o 
  -2   4   6      506.37      543.99     12.58 o 
  -1   4   6        8.54       -5.21      7.69 o 
   0   4   6     1348.73     1363.31     25.12 o 
   1   4   6       44.05       48.92      6.47 o 
   2   4   6       48.47       65.23      6.44 o 
   3   4   6      264.59      289.21      6.63 o 
   4   4   6       32.70       35.86      6.61 o 
   5   4   6      317.37      246.14     20.19 o 
   6   4   6      715.09      881.41     47.21 o 
   7   4   6       96.97      100.91      8.40 o 
   8   4   6       18.78       19.38      7.33 o 
   9   4   6      113.24      126.66     45.69 o 
  10   4   6       16.53        7.81      6.33 o 
  11   4   6        1.54       15.30      8.68 o 
 -16   5   6       45.28       16.26      8.47 o 
 -15   5   6        0.84        8.05      6.22 o 
 -14   5   6       14.37       16.79      6.22 o 
 -13   5   6        0.18        2.12      7.79 o 
 -12   5   6       17.12       19.49      6.12 o 
 -11   5   6       17.83       12.30      5.19 o 
 -10   5   6       22.72       21.24      5.12 o 
  -9   5   6       19.30       27.03      5.60 o 
  -8   5   6       15.38       17.73      5.49 o 
  -7   5   6      147.48      172.51      7.88 o 
  -6   5   6       11.05       16.02      5.40 o 
  -5   5   6        1.63        1.61      6.02 o 
  -4   5   6      595.55      490.14     42.28 o 
  -3   5   6      315.85      322.88     19.35 o 
  -2   5   6       16.55       33.68      7.88 o 
  -1   5   6      486.49      463.13      9.26 o 
   0   5   6       51.25       52.30      6.54 o 
   1   5   6       17.75       24.29      8.06 o 
   2   5   6       74.27       73.76      9.96 o 
   3   5   6      204.74      203.48      7.02 o 
   4   5   6        4.03       -5.17      6.25 o 
   5   5   6       34.14       31.18      6.80 o 
   6   5   6        3.64        1.51      6.55 o 
   7   5   6      278.61      322.92     24.37 o 
   8   5   6        2.32        1.65      6.55 o 
   9   5   6        1.79       -2.46      7.01 o 
  10   5   6        0.22        5.82      7.08 o 
 -15   6   6       64.74       40.67     17.72 o 
 -14   6   6      119.69      109.48     19.75 o 
 -13   6   6        0.23        6.09      6.18 o 
 -12   6   6        4.00       -0.66      6.07 o 
 -11   6   6        1.03        1.27      5.85 o 
 -10   6   6      117.14      128.48     19.65 o 
  -9   6   6       91.89       89.44     17.39 o 
  -8   6   6      345.89      363.99     15.02 o 
  -7   6   6      475.17      415.97     51.67 o 
  -6   6   6       28.03       24.46      5.07 o 
  -5   6   6      108.23       89.97     16.12 o 
  -4   6   6      531.64      503.78     51.51 o 
  -3   6   6       67.15       66.19      6.87 o 
  -2   6   6        0.02       11.83      8.18 o 
  -1   6   6       94.16      107.63     12.62 o 
   0   6   6       50.41       58.71      8.00 o 
   1   6   6       17.66       26.42      5.55 o 
   2   6   6      353.49      285.93     11.91 o 
   3   6   6      293.72      361.45     16.41 o 
   4   6   6      384.82      267.51      7.31 o 
   5   6   6        8.71        8.38      8.18 o 
   6   6   6        2.41        5.01      7.49 o 
   7   6   6       14.11       12.37      7.12 o 
   8   6   6        5.58        5.13      7.12 o 
   9   6   6       32.13       10.71     15.22 o 
 -13   7   6        2.39        4.20      6.94 o 
 -12   7   6       40.23       26.09      7.69 o 
 -11   7   6        0.82        6.24      6.40 o 
 -10   7   6       22.32       12.48      7.03 o 
  -9   7   6       65.14       74.99      8.88 o 
  -8   7   6        0.13       -1.85      5.45 o 
  -7   7   6        2.21        8.50      5.34 o 
  -6   7   6       32.05       29.35      5.74 o 
  -5   7   6      665.28      626.23     95.91 o 
  -4   7   6      128.83      107.91     17.42 o 
  -3   7   6      459.53      400.56     64.74 o 
  -2   7   6      163.42      167.49      8.50 o 
  -1   7   6       22.51       30.04      8.06 o 
   0   7   6        8.63        8.53      6.03 o 
   1   7   6      118.86      127.23     15.94 o 
   2   7   6       42.90       40.45      7.40 o 
   3   7   6      263.70      259.05     34.19 o 
   4   7   6        2.19        3.35      8.99 o 
   5   7   6       12.56       25.06      7.17 o 
   6   7   6        5.03        5.40      8.92 o 
   7   7   6        9.51       -0.74      9.29 o 
   8   7   6        0.00        1.76      7.20 o 
 -11   8   6        0.12        3.45      7.25 o 
 -10   8   6       41.22       29.15      7.89 o 
  -9   8   6        2.03        6.99      5.90 o 
  -8   8   6       26.09       21.40      5.91 o 
  -7   8   6       31.35       29.51      5.94 o 
  -6   8   6        3.93        9.29      5.89 o 
  -5   8   6       22.89       20.06      6.90 o 
  -4   8   6       24.72       20.23      7.04 o 
  -3   8   6        1.69        2.17      7.37 o 
  -2   8   6       57.69       40.93      8.37 o 
  -1   8   6       76.37       60.19      8.55 o 
   0   8   6        7.55        9.65      8.67 o 
   1   8   6        0.81        5.19      5.95 o 
   2   8   6        1.29        7.96      7.03 o 
   3   8   6        8.95        8.89      7.16 o 
   4   8   6       13.14       10.15      7.34 o 
   5   8   6       96.51       87.36     26.05 o 
  -7   9   6        0.93        8.55      6.33 o 
  -6   9   6       20.31       17.38      6.71 o 
  -5   9   6        1.13        7.19      6.29 o 
  -4   9   6       23.42       23.02      7.60 o 
  -3   9   6        0.32        8.45      7.95 o 
  -2   9   6       52.27       63.90      9.29 o 
  -1   9   6       43.95       54.24     13.14 o 
   0   9   6        6.56       11.64      7.40 o 
   1   9   6        4.09       -4.99      7.54 o 
   2   9   6       12.57       16.61      7.80 o 
 -19   1   7       18.28       -4.79      6.72 o 
 -18   1   7       11.76        1.38      6.22 o 
 -17   1   7       24.63        8.33      7.13 o 
 -16   1   7        0.00        0.47      6.83 o 
 -15   1   7       44.02       45.89      6.43 o 
 -14   1   7      108.45      119.21      6.25 o 
 -13   1   7        1.60       -2.90      5.16 o 
 -12   1   7       30.43       25.46      5.24 o 
 -11   1   7        6.16        3.90      5.01 o 
 -10   1   7      843.15      851.67     15.29 o 
  -9   1   7       20.22       18.48      5.85 o 
  -8   1   7      259.15      255.32      7.90 o 
  -7   1   7     6097.49     6004.74     60.48 o 
  -6   1   7        3.59        4.05      5.54 o 
  -5   1   7        0.00       -2.78      5.63 o 
  -4   1   7        0.40        1.01      5.69 o 
  -3   1   7      331.28      296.26      6.94 o 
  -2   1   7      313.15      298.29      6.48 o 
  -1   1   7     1593.58     1498.85     10.57 o 
   0   1   7     1329.33     1305.51      9.96 o 
   1   1   7       91.19       88.44      5.17 o 
   2   1   7       20.14       24.63      5.13 o 
   3   1   7       63.03       66.94      5.47 o 
   4   1   7       24.01       27.39      5.25 o 
   5   1   7       11.75       16.70      5.64 o 
   6   1   7      122.81       98.75      6.74 o 
   7   1   7      246.79      239.64     17.90 o 
   8   1   7      159.55      173.73     17.40 o 
   9   1   7       10.30       14.01      5.23 o 
  10   1   7        5.02        0.01      5.31 o 
  11   1   7       67.30       51.45     18.83 o 
  12   1   7        2.56        9.73      5.92 o 
 -18   2   7       42.55       30.16      8.31 o 
 -17   2   7       91.23       89.24     29.57 o 
 -16   2   7        3.04        3.90      4.48 o 
 -15   2   7       23.20       16.77      4.64 o 
 -14   2   7        0.43       10.98      4.76 o 
 -13   2   7      155.16      135.21     17.34 o 
 -12   2   7        0.19        9.23      4.63 o 
 -11   2   7       99.55      115.49      5.43 o 
 -10   2   7      204.16      202.87     10.02 o 
  -9   2   7        8.57       14.13      5.33 o 
  -8   2   7     1021.70      978.70     24.83 o 
  -7   2   7      771.31      724.81     10.26 o 
  -6   2   7      784.00      726.72      7.80 o 
  -5   2   7        7.94       11.18      5.32 o 
  -4   2   7        2.93        2.44      5.64 o 
  -3   2   7      268.53      239.21      7.02 o 
  -2   2   7      652.40      609.41      7.34 o 
  -1   2   7      697.79      628.49      7.58 o 
   0   2   7      389.96      362.69      6.58 o 
   1   2   7      275.78      266.59      7.10 o 
   2   2   7        1.12       10.29      6.83 o 
   3   2   7      200.78      185.16      5.96 o 
   4   2   7       31.32       35.08      4.94 o 
   5   2   7        0.89        1.76      5.08 o 
   6   2   7      404.92      393.01     26.47 o 
   7   2   7      224.15      227.59     21.41 o 
   8   2   7       16.42       11.35      5.56 o 
   9   2   7        0.28        6.07      5.94 o 
  10   2   7       29.36       26.86      6.69 o 
  11   2   7       12.85        9.33      6.04 o 
  12   2   7       43.80       22.94     12.47 o 
 -18   3   7       14.27        9.12      6.26 o 
 -17   3   7       14.90       11.91      5.77 o 
 -16   3   7        6.57       19.71      5.54 o 
 -15   3   7        3.28        8.26      4.59 o 
 -14   3   7       11.22       11.95      4.79 o 
 -13   3   7       40.29       45.63      5.20 o 
 -12   3   7      138.61      148.46     10.37 o 
 -11   3   7       46.41       44.96      5.44 o 
 -10   3   7       88.73       92.65      5.96 o 
  -9   3   7      288.46      316.48      7.55 o 
  -8   3   7      104.16      100.64      6.77 o 
  -7   3   7      247.37      239.66      8.94 o 
  -6   3   7      439.09      476.47      8.70 o 
  -5   3   7      420.11      428.31      7.00 o 
  -4   3   7      206.92      208.46      7.70 o 
  -3   3   7      963.30      998.56     19.45 o 
  -2   3   7       15.96       15.43      6.47 o 
  -1   3   7      322.49      393.68     11.46 o 
   0   3   7       47.49       48.31      6.59 o 
   1   3   7      240.15      220.50      6.17 o 
   2   3   7      491.62      445.50      9.60 o 
   3   3   7        8.90       12.37      6.20 o 
   4   3   7      602.59      625.26     15.52 o 
   5   3   7       20.66       22.68      6.46 o 
   6   3   7     1277.03     1354.09    134.62 o 
   7   3   7      110.19      113.91     12.64 o 
   8   3   7       10.44        8.85      5.63 o 
   9   3   7      384.42      385.99    114.40 o 
  10   3   7        1.34       -1.88      6.37 o 
  11   3   7        5.09        8.54      4.77 o 
 -17   4   7       21.57        9.69      5.86 o 
 -16   4   7        2.58       -2.76      5.12 o 
 -15   4   7        6.65        1.52      4.95 o 
 -14   4   7       59.14       53.34      8.27 o 
 -13   4   7        2.16       -2.07      5.95 o 
 -12   4   7       29.43       36.87      5.98 o 
 -11   4   7       16.68       14.70      5.34 o 
 -10   4   7      391.50      343.81     18.95 o 
  -9   4   7        0.00       -0.64      5.55 o 
  -8   4   7      130.58      116.73      6.23 o 
  -7   4   7       57.20       61.01      6.09 o 
  -6   4   7      358.65      352.20     12.44 o 
  -5   4   7      955.88      902.33     29.62 o 
  -4   4   7      361.32      462.42      9.24 o 
  -3   4   7      854.09      854.52     16.46 o 
  -2   4   7       82.99       77.45      8.00 o 
  -1   4   7        5.87       14.86      7.56 o 
   0   4   7      120.10      117.13     11.72 o 
   1   4   7       78.76       74.05      6.41 o 
   2   4   7     1880.78     1869.02     65.43 o 
   3   4   7       84.15       86.92      7.81 o 
   4   4   7       12.88        7.55      6.57 o 
   5   4   7      224.30      183.16     10.19 o 
   6   4   7      855.31      969.44     80.13 o 
   7   4   7      124.56      139.78      7.97 o 
   8   4   7       22.00       12.60      6.55 o 
   9   4   7        9.68        0.16      5.85 o 
  10   4   7        0.14        5.18      6.49 o 
 -16   5   7       37.13       13.78      8.47 o 
 -15   5   7        7.83        0.73      6.29 o 
 -14   5   7        3.73        0.31      6.00 o 
 -13   5   7        7.05       12.01      6.00 o 
 -12   5   7      130.76      135.75      9.28 o 
 -11   5   7       11.32       16.33      5.91 o 
 -10   5   7       22.72       19.50      5.25 o 
  -9   5   7        0.47        3.60      5.93 o 
  -8   5   7      255.17      284.71     17.01 o 
  -7   5   7        0.42        7.40      4.99 o 
  -6   5   7      538.82      559.64     22.63 o 
  -5   5   7      480.23      503.68     20.79 o 
  -4   5   7        2.35        5.40      6.71 o 
  -3   5   7      390.28      349.01     60.71 o 
  -2   5   7      155.92      151.73     14.46 o 
  -1   5   7       73.16       90.24      8.62 o 
   0   5   7       35.38       39.30      6.56 o 
   1   5   7       62.13       65.53      6.56 o 
   2   5   7      215.36      211.66     11.06 o 
   3   5   7       33.37       44.95      6.49 o 
   4   5   7      177.16      198.10     11.41 o 
   5   5   7      157.63      195.14      8.35 o 
   6   5   7       26.52       25.95      6.94 o 
   7   5   7       47.43       39.82      7.86 o 
   8   5   7       13.37        4.22      7.01 o 
   9   5   7       12.60       10.80      7.24 o 
  10   5   7       14.07       -4.20      6.53 o 
 -15   6   7        3.92        0.15      6.80 o 
 -14   6   7       18.60        8.47      6.57 o 
 -13   6   7        5.98       13.98      6.11 o 
 -12   6   7       11.98       14.70      5.59 o 
 -11   6   7        6.68        9.16      6.27 o 
 -10   6   7      217.93      255.60     25.47 o 
  -9   6   7      410.86      462.12     33.95 o 
  -8   6   7       50.22       48.37      5.60 o 
  -7   6   7       57.48       49.16      5.72 o 
  -6   6   7       20.49       24.38      5.43 o 
  -5   6   7      129.29      119.87      8.27 o 
  -4   6   7       45.88       41.67      7.05 o 
  -3   6   7      133.71      141.41      8.49 o 
  -2   6   7      126.96      133.90      8.19 o 
  -1   6   7      375.50      405.30     20.67 o 
   0   6   7      141.23      133.79     12.10 o 
   1   6   7      288.57      290.97      7.24 o 
   2   6   7       32.38       31.87      5.75 o 
   3   6   7       32.04       34.13      7.46 o 
   4   6   7        0.26        2.76      5.78 o 
   5   6   7       76.83       64.51     37.69 o 
   6   6   7        0.88        5.13      8.74 o 
   7   6   7        8.66        2.20      7.96 o 
   8   6   7       10.57        4.95      7.81 o 
 -13   7   7        1.61        5.42      6.59 o 
 -12   7   7       10.35       11.59      6.55 o 
 -11   7   7        0.00        3.37      6.49 o 
 -10   7   7        2.47       -1.29      6.11 o 
  -9   7   7       73.30       78.27     11.85 o 
  -8   7   7      419.12      405.06     42.59 o 
  -7   7   7       12.81       11.12      5.54 o 
  -6   7   7      188.35      202.62     16.08 o 
  -5   7   7       68.87       70.10     10.21 o 
  -4   7   7      458.18      451.55     31.88 o 
  -3   7   7        2.75        2.42      8.23 o 
  -2   7   7        0.36        3.63      6.70 o 
  -1   7   7       39.45       28.71     10.88 o 
   0   7   7      217.17      241.86     14.65 o 
   1   7   7       20.13       21.09      6.86 o 
   2   7   7       82.01       94.38      7.20 o 
   3   7   7      161.74      162.43     10.73 o 
   4   7   7       38.24       39.87      7.35 o 
   5   7   7        2.91        3.36     22.19 o 
   6   7   7        6.56        5.92      9.11 o 
   7   7   7       25.45        3.31     20.36 o 
 -11   8   7        0.38        8.83      6.70 o 
 -10   8   7       15.84        8.23      6.92 o 
  -9   8   7        0.02        3.01      6.20 o 
  -8   8   7       24.17       23.77      6.05 o 
  -7   8   7        1.15       -2.46      5.90 o 
  -6   8   7        2.24        5.98      5.92 o 
  -5   8   7        9.53        2.98      6.14 o 
  -4   8   7       71.45       63.13      7.84 o 
  -3   8   7        3.88        5.48      8.55 o 
  -2   8   7       49.05       48.04      9.40 o 
  -1   8   7        0.09        5.13      8.49 o 
   0   8   7       31.49       35.63      7.30 o 
   1   8   7        7.04       14.35      7.20 o 
   2   8   7       16.96       18.30      7.12 o 
   3   8   7        2.12       11.00      7.50 o 
   4   8   7        0.34       -0.26      7.77 o 
  -6   9   7       93.17       95.22     14.00 o 
  -5   9   7       19.23       21.81      7.94 o 
  -4   9   7        6.20        6.47     11.92 o 
  -3   9   7       26.08       26.49      9.41 o 
  -2   9   7        2.78       -6.02      9.16 o 
  -1   9   7       29.46       19.67      9.48 o 
   0   9   7        0.53        4.01      7.60 o 
 -19   0   8        9.32       16.36     13.23 o 
 -18   0   8        0.16       -1.08      7.11 o 
 -17   0   8       14.57       -3.43      8.61 o 
 -16   0   8        5.61        5.15      8.88 o 
 -15   0   8       33.89       41.54     12.45 o 
 -14   0   8       31.45       36.73      8.00 o 
 -13   0   8        4.18       -7.99      8.00 o 
 -12   0   8       14.38       21.15      8.00 o 
 -11   0   8      145.06      155.05      8.50 o 
 -10   0   8      528.44      532.42     10.13 o 
  -9   0   8      133.42      134.26     10.28 o 
  -8   0   8    18729.15    20673.13    493.88 o 
  -7   0   8      813.30      804.73     27.77 o 
  -6   0   8     2511.01     2405.72     43.67 o 
  -5   0   8      416.05      391.75     10.01 o 
  -4   0   8       24.10       21.08      8.24 o 
  -3   0   8     1169.12     1081.41     12.25 o 
  -2   0   8       28.28       28.29      9.48 o 
  -1   0   8     4510.07     4571.70     41.66 o 
   0   0   8     4430.58     4445.98     57.79 o 
   1   0   8      452.27      516.10     15.14 o 
   2   0   8     1843.09     1844.83     46.78 o 
   3   0   8      250.10      246.66     28.68 o 
   4   0   8      238.33      229.43      8.81 o 
   5   0   8      368.01      365.88      9.33 o 
   6   0   8        1.23        4.11      8.24 o 
   7   0   8      205.03      187.46     12.54 o 
   8   0   8      242.19      231.39     16.81 o 
   9   0   8      341.61      366.14    138.32 o 
  10   0   8       24.35       15.64      9.47 o 
  11   0   8       53.89       43.47     17.58 o 
 -19   1   8        1.05        1.88      5.32 o 
 -18   1   8        0.13       10.51      6.19 o 
 -17   1   8        9.58        3.87      6.14 o 
 -16   1   8       26.68        9.04      5.25 o 
 -15   1   8        0.27        4.02      8.29 o 
 -14   1   8      168.12      179.59     14.86 o 
 -13   1   8        0.06        5.19      5.03 o 
 -12   1   8      142.78      150.77      6.18 o 
 -11   1   8       18.27       13.67      6.36 o 
 -10   1   8     1128.46     1136.31     43.29 o 
  -9   1   8     1040.84     1095.61     19.80 o 
  -8   1   8      333.48      367.25      6.04 o 
  -7   1   8        8.48        5.68      5.43 o 
  -6   1   8      447.89      406.94      6.76 o 
  -5   1   8     1851.23     1788.87     10.67 o 
  -4   1   8        0.07        4.84      5.87 o 
  -3   1   8      209.31      206.95      6.18 o 
  -2   1   8      118.57      113.41      5.82 o 
  -1   1   8       45.20       50.90      6.28 o 
   0   1   8      256.45      241.80      6.66 o 
   1   1   8      471.03      452.02      8.16 o 
   2   1   8       41.83       39.67      5.40 o 
   3   1   8     1216.48     1268.11     54.64 o 
   4   1   8        1.31        5.26      5.17 o 
   5   1   8      282.57      263.36     22.32 o 
   6   1   8      741.35      816.11     37.89 o 
   7   1   8       32.97       29.83      5.22 o 
   8   1   8        2.61        4.49      6.06 o 
   9   1   8        0.29        3.28      5.64 o 
  10   1   8       13.55        5.13      5.68 o 
  11   1   8        5.14        6.62      6.22 o 
 -18   2   8       18.97        8.47      5.31 o 
 -17   2   8        0.02        3.51      5.57 o 
 -16   2   8       14.33       13.28      5.80 o 
 -15   2   8       18.57       14.95      5.20 o 
 -14   2   8       22.11       21.68      5.09 o 
 -13   2   8        4.49        4.23      6.11 o 
 -12   2   8       31.79       33.50      5.14 o 
 -11   2   8      146.49      152.55      5.87 o 
 -10   2   8        5.95       10.89      5.24 o 
  -9   2   8        0.01        0.81      4.69 o 
  -8   2   8      278.72      255.86      6.68 o 
  -7   2   8      284.86      294.43      9.04 o 
  -6   2   8     1295.94     1245.57      8.70 o 
  -5   2   8      737.53      698.81      7.34 o 
  -4   2   8      510.36      493.29      7.49 o 
  -3   2   8     2626.70     2436.70     12.29 o 
  -2   2   8      740.70      731.98      7.83 o 
  -1   2   8      386.69      365.91      8.23 o 
   0   2   8       72.41       78.88      6.72 o 
   1   2   8        2.75        1.86      6.39 o 
   2   2   8       52.54       50.17      6.30 o 
   3   2   8      435.80      442.52     18.86 o 
   4   2   8      385.18      395.84     16.68 o 
   5   2   8      146.02      151.58      8.70 o 
   6   2   8      261.01      235.51     15.16 o 
   7   2   8      311.83      298.60     41.71 o 
   8   2   8       59.53       47.55     10.29 o 
   9   2   8       21.89       19.77      6.33 o 
  10   2   8        6.84        6.98      6.15 o 
  11   2   8        0.26        4.04      5.66 o 
 -18   3   8        0.32        6.81      6.03 o 
 -17   3   8       33.80       22.78     11.59 o 
 -16   3   8        0.05       -0.15      5.44 o 
 -15   3   8        0.61        3.52      4.82 o 
 -14   3   8       49.23       44.22      5.48 o 
 -13   3   8        5.50       11.16      4.67 o 
 -12   3   8      113.52      121.64     10.39 o 
 -11   3   8       85.89       78.14      5.96 o 
 -10   3   8       52.43       55.98      6.70 o 
  -9   3   8      296.22      320.14     12.58 o 
  -8   3   8        6.61       10.20      6.12 o 
  -7   3   8      220.28      175.82      6.28 o 
  -6   3   8       26.12       28.45      6.35 o 
  -5   3   8      629.03      577.96      8.42 o 
  -4   3   8      279.77      310.87      6.73 o 
  -3   3   8     1134.07     1086.29     53.88 o 
  -2   3   8      556.32      540.11      8.12 o 
  -1   3   8       31.88       33.26      6.52 o 
   0   3   8      692.50      668.08      8.50 o 
   1   3   8      304.81      289.59      8.46 o 
   2   3   8        0.10        1.33      5.75 o 
   3   3   8      808.52      790.72     31.73 o 
   4   3   8       66.25       55.88      6.67 o 
   5   3   8      303.67      272.00     25.06 o 
   6   3   8      513.52      518.12     48.69 o 
   7   3   8       11.50        7.80      5.99 o 
   8   3   8       40.31       31.97      7.58 o 
   9   3   8        3.43        4.02      4.97 o 
  10   3   8        0.06        7.95      6.88 o 
 -17   4   8        2.99        7.48      6.48 o 
 -16   4   8        4.88       -0.64      5.11 o 
 -15   4   8       12.47        6.03      6.13 o 
 -14   4   8        0.44        7.94      5.30 o 
 -13   4   8       78.28       66.80     12.35 o 
 -12   4   8       23.38       21.09      5.46 o 
 -11   4   8       39.86       29.30      7.86 o 
 -10   4   8        0.94       11.93      6.02 o 
  -9   4   8      196.60      185.66      5.46 o 
  -8   4   8        0.45        0.41      5.63 o 
  -7   4   8      131.47      132.99      6.41 o 
  -6   4   8      333.35      357.48     12.81 o 
  -5   4   8       92.46       83.42      6.36 o 
  -4   4   8       39.75       39.89      6.89 o 
  -3   4   8      143.35      142.57      8.07 o 
  -2   4   8       30.37       27.31      7.63 o 
  -1   4   8        2.98       10.50      7.81 o 
   0   4   8      223.96      233.20      6.93 o 
   1   4   8      967.26      949.75     10.47 o 
   2   4   8      202.32      203.75      8.32 o 
   3   4   8        8.90       10.34     11.66 o 
   4   4   8      157.95      134.14     12.06 o 
   5   4   8       90.11       98.43      6.94 o 
   6   4   8        4.16       16.36      7.16 o 
   7   4   8        9.60        8.11      6.63 o 
   8   4   8        0.36        6.49      6.92 o 
   9   4   8       46.82       10.21     13.64 o 
  10   4   8      205.36      247.78     57.30 o 
 -16   5   8        5.71        5.92      5.83 o 
 -15   5   8        4.45        6.81      6.33 o 
 -14   5   8        0.14        3.67      6.18 o 
 -13   5   8       33.57       36.20      7.06 o 
 -12   5   8       13.82       15.01      5.89 o 
 -11   5   8       51.75       51.48      6.14 o 
 -10   5   8       43.29       45.69      5.83 o 
  -9   5   8        4.74        1.56      5.22 o 
  -8   5   8       18.26       19.61      6.06 o 
  -7   5   8        6.26       -0.31      5.25 o 
  -6   5   8        7.83        4.82      5.62 o 
  -5   5   8      113.68      116.73      7.01 o 
  -4   5   8      684.77      693.72      9.95 o 
  -3   5   8       36.13       49.20      8.09 o 
  -2   5   8       17.60       13.81      8.18 o 
  -1   5   8        7.00       11.09      5.49 o 
   0   5   8       11.36       18.23      6.29 o 
   1   5   8      407.57      433.33     13.53 o 
   2   5   8       34.16       50.36      6.58 o 
   3   5   8      440.04      482.70      9.44 o 
   4   5   8      329.20      269.92     80.28 o 
   5   5   8       68.38       49.89     23.41 o 
   6   5   8        0.33        6.39      5.52 o 
   7   5   8       16.39       17.84      7.47 o 
   8   5   8       11.57       14.90      7.50 o 
   9   5   8        3.91        0.37      7.78 o 
 -15   6   8        0.00        6.51      6.59 o 
 -14   6   8        0.60        6.93      6.35 o 
 -13   6   8       32.34       25.92      8.34 o 
 -12   6   8       76.99       72.91      8.06 o 
 -11   6   8      156.64      169.10     21.14 o 
 -10   6   8      129.83      134.15     18.46 o 
  -9   6   8      134.83      171.68     23.28 o 
  -8   6   8        5.60        7.73      5.42 o 
  -7   6   8       53.57       63.19      7.00 o 
  -6   6   8      151.74      149.70     11.80 o 
  -5   6   8        0.03        3.44      5.90 o 
  -4   6   8        0.05        7.92      8.12 o 
  -3   6   8        9.08        9.59      6.41 o 
  -2   6   8        9.57       22.36      7.88 o 
  -1   6   8       20.93       32.14      6.50 o 
   0   6   8      401.82      428.24      9.07 o 
   1   6   8        4.51       14.44      6.59 o 
   2   6   8        6.86       12.87      6.71 o 
   3   6   8       75.62      108.74      6.90 o 
   4   6   8        1.73        0.51      7.94 o 
   5   6   8      161.52      106.66     11.84 o 
   6   6   8        0.35       -0.79     10.70 o 
   7   6   8      111.24      104.24     45.10 o 
 -13   7   8        6.12        5.54      6.68 o 
 -12   7   8        6.26       -2.30      6.78 o 
 -11   7   8      275.78      261.66     24.74 o 
 -10   7   8       41.02       42.24     10.73 o 
  -9   7   8      109.67      107.98     10.78 o 
  -8   7   8      126.34      150.20     14.20 o 
  -7   7   8        4.28        5.92      5.93 o 
  -6   7   8        2.87        2.11      5.90 o 
  -5   7   8      718.77      760.36     56.30 o 
  -4   7   8      507.10      455.17     93.35 o 
  -3   7   8      147.49      139.66      8.62 o 
  -2   7   8        0.02        2.66      8.43 o 
  -1   7   8        1.85        8.67      6.90 o 
   0   7   8       21.96       18.41      9.14 o 
   1   7   8       71.93       63.44      7.07 o 
   2   7   8       14.07       16.52      6.12 o 
   3   7   8        7.21       11.85      6.21 o 
   4   7   8       10.62        5.48      8.86 o 
   5   7   8        4.56        0.55      7.50 o 
 -10   8   8        4.62        2.48      6.86 o 
  -9   8   8        0.00        7.92      6.09 o 
  -8   8   8       34.94       33.57      6.30 o 
  -7   8   8      104.14       97.75     12.77 o 
  -6   8   8       17.12       16.71      6.63 o 
  -5   8   8        9.95       12.27      8.74 o 
  -4   8   8       75.68       73.59      8.68 o 
  -3   8   8       29.45       20.10     11.14 o 
  -2   8   8        0.00       -7.59      9.75 o 
  -1   8   8        2.48       -9.08      7.23 o 
   0   8   8        7.93        9.25      7.37 o 
   1   8   8       69.99       90.94      9.13 o 
   2   8   8       11.56       12.73      6.58 o 
   3   8   8       24.52       17.72      6.93 o 
  -4   9   8       12.57       18.32      9.53 o 
  -3   9   8        0.07        4.30      9.41 o 
 -19   1   9        3.32       13.39      7.67 o 
 -18   1   9       77.75       72.06     25.03 o 
 -17   1   9       15.41       -0.24      6.29 o 
 -16   1   9       14.30        5.18      5.96 o 
 -15   1   9       14.78       12.07      5.98 o 
 -14   1   9        6.91       16.96      5.72 o 
 -13   1   9        9.27        2.48      5.63 o 
 -12   1   9        9.71        2.99      5.27 o 
 -11   1   9       50.96       44.43      5.87 o 
 -10   1   9       41.53       39.30      5.94 o 
  -9   1   9      353.15      372.35      7.25 o 
  -8   1   9      341.74      324.68      6.02 o 
  -7   1   9      332.92      282.34      6.65 o 
  -6   1   9      432.24      403.51      7.19 o 
  -5   1   9       22.53       21.04      5.71 o 
  -4   1   9        0.11        7.06      5.25 o 
  -3   1   9       56.60       56.21      5.98 o 
  -2   1   9      326.34      327.82      6.98 o 
  -1   1   9        3.14        5.32      5.21 o 
   0   1   9        2.22        3.09      5.47 o 
   1   1   9       36.56       35.10      5.28 o 
   2   1   9      136.38      162.13      5.69 o 
   3   1   9        3.26        3.51      5.24 o 
   4   1   9      105.10       99.52      5.46 o 
   5   1   9      672.92      745.91     41.00 o 
   6   1   9      196.15      179.69     25.42 o 
   7   1   9        0.63        3.57      5.51 o 
   8   1   9       29.76       35.95      5.88 o 
   9   1   9        7.46        0.59      5.89 o 
  10   1   9       49.43       36.65     10.16 o 
 -18   2   9        0.17        7.87      5.34 o 
 -17   2   9        3.99        2.57      5.15 o 
 -16   2   9       29.01       17.10      6.07 o 
 -15   2   9        1.27        6.19      5.39 o 
 -14   2   9        0.39       -1.90      4.96 o 
 -13   2   9      205.77      213.85     18.41 o 
 -12   2   9       69.49       73.46      5.42 o 
 -11   2   9        6.68       11.28      4.91 o 
 -10   2   9        0.10        4.02      5.22 o 
  -9   2   9        0.92       10.87      5.89 o 
  -8   2   9      322.77      317.06      6.39 o 
  -7   2   9       14.12       19.47      5.36 o 
  -6   2   9      792.16      798.65     12.53 o 
  -5   2   9       28.33       32.10      6.49 o 
  -4   2   9       24.59       25.11      6.35 o 
  -3   2   9      169.55      169.25      6.07 o 
  -2   2   9        0.46        0.87      5.63 o 
  -1   2   9       54.42       55.35      6.43 o 
   0   2   9       17.13       19.48      6.20 o 
   1   2   9     1237.31     1301.35     41.82 o 
   2   2   9      399.84      376.22     21.10 o 
   3   2   9      723.50      707.29     34.17 o 
   4   2   9      246.94      231.24     17.15 o 
   5   2   9       30.09       37.37      5.72 o 
   6   2   9       85.84       86.70      9.09 o 
   7   2   9       19.29       12.13      5.53 o 
   8   2   9        0.77        4.51      5.56 o 
   9   2   9        2.81        2.30      6.48 o 
  10   2   9        1.15        4.10      6.18 o 
 -18   3   9        0.45        5.92      5.47 o 
 -17   3   9        4.89        3.70      5.71 o 
 -16   3   9        0.89        7.24      5.46 o 
 -15   3   9       21.37       22.97      5.46 o 
 -14   3   9       28.04       21.53      5.85 o 
 -13   3   9      133.53      119.51      8.36 o 
 -12   3   9       97.01      112.74      6.87 o 
 -11   3   9       55.50       71.33      8.34 o 
 -10   3   9        6.04       10.37      5.28 o 
  -9   3   9        0.18        3.35      5.58 o 
  -8   3   9       63.92       59.24      5.50 o 
  -7   3   9       31.21       26.40      5.77 o 
  -6   3   9      236.66      258.12      6.74 o 
  -5   3   9      504.56      512.75      7.43 o 
  -4   3   9      160.99      155.53      6.93 o 
  -3   3   9       36.28       36.57      6.84 o 
  -2   3   9      316.84      317.00      6.96 o 
  -1   3   9       67.14       73.00      6.51 o 
   0   3   9       69.30       71.84      6.15 o 
   1   3   9      780.26      808.39      9.22 o 
   2   3   9      229.37      210.61      8.43 o 
   3   3   9      998.04      943.46     51.84 o 
   4   3   9      166.98      169.92     10.41 o 
   5   3   9        4.92        9.05      6.38 o 
   6   3   9       20.68       14.52      6.58 o 
   7   3   9       29.95       15.70      6.83 o 
   8   3   9        1.18        5.24      6.54 o 
   9   3   9       65.35       55.52     21.55 o 
 -17   4   9        1.06       -7.15      6.74 o 
 -16   4   9        5.48       -2.21      6.37 o 
 -15   4   9       13.74        1.31      8.19 o 
 -14   4   9        7.63        6.36      5.89 o 
 -13   4   9       11.59       17.30      5.85 o 
 -12   4   9       18.53       14.59      4.73 o 
 -11   4   9      210.28      217.10     28.34 o 
 -10   4   9        4.10        3.79      5.59 o 
  -9   4   9       11.53       12.11      6.04 o 
  -8   4   9       63.46       68.16      7.99 o 
  -7   4   9       16.04       14.72      6.25 o 
  -6   4   9       21.22       26.36      5.78 o 
  -5   4   9        4.61        4.97      6.37 o 
  -4   4   9        0.00       10.03      6.90 o 
  -3   4   9       56.34       46.71      7.88 o 
  -2   4   9     1315.92     1305.94     34.75 o 
  -1   4   9       81.31       72.82      6.63 o 
   0   4   9      377.02      384.05     12.90 o 
   1   4   9       47.26       48.07      6.60 o 
   2   4   9        0.37       -0.78      7.57 o 
   3   4   9        8.35       17.74      7.94 o 
   4   4   9      223.39      239.99     18.51 o 
   5   4   9        2.30        6.58      6.81 o 
   6   4   9        1.47        1.26      6.95 o 
   7   4   9       70.84       40.00     10.53 o 
   8   4   9       14.43        7.05      7.17 o 
   9   4   9        3.69        3.42      6.57 o 
 -16   5   9        3.74       -1.12      6.94 o 
 -15   5   9        2.04        0.47      6.44 o 
 -14   5   9        3.03        8.37      6.28 o 
 -13   5   9       76.32       77.85     15.10 o 
 -12   5   9       89.03       87.51     19.10 o 
 -11   5   9       11.34       13.17      5.85 o 
 -10   5   9        0.12        0.96      5.70 o 
  -9   5   9       41.78       50.40      9.00 o 
  -8   5   9        5.22        9.10      6.07 o 
  -7   5   9        0.72        2.28      5.52 o 
  -6   5   9        7.33       13.12      5.78 o 
  -5   5   9       97.47      109.83      7.34 o 
  -4   5   9       39.83       44.63      6.59 o 
  -3   5   9        2.90        0.05      6.15 o 
  -2   5   9        5.96       18.05      6.70 o 
  -1   5   9        2.53       13.71      6.22 o 
   0   5   9      700.20      734.25     33.61 o 
   1   5   9        0.69       -3.24      5.44 o 
   2   5   9      111.41      105.62     10.61 o 
   3   5   9       22.06       25.45      7.81 o 
   4   5   9       21.45       18.81      6.73 o 
   5   5   9       26.28       44.50     12.01 o 
   6   5   9        8.97        1.96      8.35 o 
   7   5   9        5.83        2.78      7.87 o 
   8   5   9       20.03        3.81      7.86 o 
 -15   6   9       10.65        3.57      6.81 o 
 -14   6   9        0.12        3.24      6.45 o 
 -13   6   9       34.87       34.04      9.57 o 
 -12   6   9       84.65       95.88     22.64 o 
 -11   6   9       51.19       50.82      9.37 o 
 -10   6   9       54.64       50.06      7.09 o 
  -9   6   9       16.12        7.92      6.55 o 
  -8   6   9        9.85       13.02      5.11 o 
  -7   6   9       43.50       48.93      6.03 o 
  -6   6   9      260.68      259.43     17.36 o 
  -5   6   9        3.48        8.59      8.24 o 
  -4   6   9       19.36       17.83      5.84 o 
  -3   6   9        1.14        5.89      8.27 o 
  -2   6   9        9.72       12.40      7.94 o 
  -1   6   9        3.77       11.04      6.49 o 
   0   6   9        3.24        5.87      5.68 o 
   1   6   9       10.74        9.52      6.63 o 
   2   6   9       78.97      115.52     23.00 o 
   3   6   9       25.29       16.95      8.43 o 
   4   6   9       15.20        3.57      6.03 o 
   5   6   9        0.00        3.11      8.01 o 
   6   6   9        1.37        0.83      9.04 o 
 -13   7   9        7.05        8.39      6.68 o 
 -12   7   9       55.44       46.51     17.36 o 
 -11   7   9      116.17       88.81     16.46 o 
 -10   7   9        1.69        7.78      6.41 o 
  -9   7   9       48.05       43.91     14.12 o 
  -8   7   9      238.07      237.72     27.83 o 
  -7   7   9       47.44       44.23      6.34 o 
  -6   7   9        0.75        9.15      6.41 o 
  -5   7   9       37.21       41.19      7.08 o 
  -4   7   9      120.19      110.35     11.32 o 
  -3   7   9       25.51       40.58     17.93 o 
  -2   7   9        4.04       11.11      8.55 o 
  -1   7   9        4.98       11.56      6.96 o 
   0   7   9        0.12       10.27      6.93 o 
   1   7   9       91.63       86.22     17.84 o 
   2   7   9        1.11       -4.24      7.30 o 
   3   7   9        0.51       -0.75      7.33 o 
   4   7   9       46.96       19.07      9.57 o 
 -10   8   9        0.31        1.05      7.45 o 
  -9   8   9        0.38        4.83      6.49 o 
  -8   8   9       41.26       42.18      7.11 o 
  -7   8   9       10.84       13.28      6.55 o 
  -6   8   9        4.26       10.77      7.43 o 
  -5   8   9       40.96       31.03      9.16 o 
  -4   8   9       58.50       67.59      9.17 o 
  -3   8   9        2.88       13.31      8.86 o 
  -2   8   9        1.25        2.51      7.27 o 
  -1   8   9       33.28       32.35      7.47 o 
   0   8   9        6.10        3.49      6.36 o 
   1   8   9        8.61       12.07      7.83 o 
 -19   0  10       33.46      -10.01      9.60 o 
 -18   0  10        0.82       18.17      8.92 o 
 -17   0  10        0.15        3.89      8.73 o 
 -16   0  10       23.71       16.89     13.31 o 
 -15   0  10       19.58       13.53      7.17 o 
 -14   0  10       27.25       37.00      8.31 o 
 -13   0  10      114.82      111.11      8.56 o 
 -12   0  10      601.51      641.73     19.04 o 
 -11   0  10      463.87      457.34     22.51 o 
 -10   0  10     1226.47     1278.56     29.65 o 
  -9   0  10      100.68      106.62      8.68 o 
  -8   0  10      886.38      855.64     40.63 o 
  -7   0  10      360.58      347.19      9.07 o 
  -6   0  10     2005.54     1901.28     13.98 o 
  -5   0  10      961.74      943.73     23.05 o 
  -4   0  10     2010.32     1942.76     15.81 o 
  -3   0  10       74.34       79.30      8.10 o 
  -2   0  10       22.67       23.67      7.51 o 
  -1   0  10      919.87      916.14     11.33 o 
   0   0  10       62.06       57.92      6.73 o 
   1   0  10        0.09        6.96      8.02 o 
   2   0  10      442.24      461.20     24.68 o 
   3   0  10      526.56      524.99     37.10 o 
   4   0  10        6.60        6.41      9.11 o 
   5   0  10      509.95      488.86     93.02 o 
   6   0  10       61.52       52.89      7.17 o 
   7   0  10       19.21       28.26      9.10 o 
   8   0  10        2.03       13.03      7.70 o 
   9   0  10        0.00        0.35      7.56 o 
 -19   1  10        1.07        4.84      7.77 o 
 -18   1  10        8.48        3.94      6.39 o 
 -17   1  10       21.88       22.17      8.59 o 
 -16   1  10        2.35        1.21      5.38 o 
 -15   1  10       44.83       32.18      8.82 o 
 -14   1  10        3.60       13.97      5.06 o 
 -13   1  10        2.10       15.89      5.15 o 
 -12   1  10        0.73        8.35      5.05 o 
 -11   1  10        2.41       16.03      5.72 o 
 -10   1  10       77.56       86.03      5.65 o 
  -9   1  10       87.90       83.56      5.21 o 
  -8   1  10      108.00      111.05      6.09 o 
  -7   1  10      134.91      127.52      5.57 o 
  -6   1  10      388.52      368.85      6.54 o 
  -5   1  10       18.47       17.35      5.48 o 
  -4   1  10      520.12      469.21      6.86 o 
  -3   1  10     1031.81     1016.79      9.05 o 
  -2   1  10       34.37       31.93      5.29 o 
  -1   1  10        3.93        6.66      5.44 o 
   0   1  10       34.93       39.17      5.49 o 
   1   1  10        5.96       11.21      6.15 o 
   2   1  10       17.79       14.89      5.37 o 
   3   1  10       28.86       22.55      5.22 o 
   4   1  10      551.99      555.61     42.73 o 
   5   1  10        9.47       11.27      5.93 o 
   6   1  10       30.52       27.35      5.74 o 
   7   1  10       25.94       24.56      5.96 o 
   8   1  10        6.15        8.95      6.37 o 
   9   1  10       10.98        7.10      6.21 o 
 -18   2  10        4.57       10.48      6.60 o 
 -17   2  10       17.73       16.69      5.66 o 
 -16   2  10       29.85       31.02      6.93 o 
 -15   2  10       25.01       22.08      4.88 o 
 -14   2  10        5.39        9.92      4.83 o 
 -13   2  10        3.22        8.89      4.71 o 
 -12   2  10        0.48        5.45      5.23 o 
 -11   2  10        7.60        4.57      5.56 o 
 -10   2  10       77.39       96.66      7.19 o 
  -9   2  10        0.43        0.17      5.92 o 
  -8   2  10        9.90       15.48      6.01 o 
  -7   2  10        2.33        5.40      6.00 o 
  -6   2  10       28.01       33.17      6.86 o 
  -5   2  10       87.08       86.30      6.56 o 
  -4   2  10      132.88      136.24      5.85 o 
  -3   2  10      443.45      418.04      6.47 o 
  -2   2  10       41.88       37.77      6.53 o 
  -1   2  10        0.59        5.53      6.17 o 
   0   2  10       45.23       45.53      6.36 o 
   1   2  10      142.97      153.98      7.59 o 
   2   2  10        0.49        9.24      5.98 o 
   3   2  10       21.18       18.42      6.53 o 
   4   2  10       16.43       16.76      6.05 o 
   5   2  10       35.18       25.19      5.80 o 
   6   2  10       18.38       21.44      5.79 o 
   7   2  10       20.53       22.38      5.62 o 
   8   2  10        0.01        6.70      5.90 o 
   9   2  10        2.62       -2.31      7.25 o 
 -18   3  10       10.42        1.61      6.03 o 
 -17   3  10        1.95        5.20      5.76 o 
 -16   3  10        7.54        4.52      5.58 o 
 -15   3  10        0.01        3.56      5.50 o 
 -14   3  10       28.59       30.92      6.82 o 
 -13   3  10        1.22        8.28      5.78 o 
 -12   3  10       36.10       39.24      7.34 o 
 -11   3  10        9.41        9.14      5.91 o 
 -10   3  10       15.13        9.84      5.96 o 
  -9   3  10        3.27        6.16      5.98 o 
  -8   3  10      446.21      468.82     22.14 o 
  -7   3  10      544.98      511.16     10.31 o 
  -6   3  10      145.03      135.19      6.56 o 
  -5   3  10      134.10      125.31      6.02 o 
  -4   3  10      231.15      233.90      7.28 o 
  -3   3  10      639.03      636.16     16.93 o 
  -2   3  10        1.39        6.90      5.99 o 
  -1   3  10        4.06        7.62      5.87 o 
   0   3  10      306.60      299.73      8.02 o 
   1   3  10      260.32      273.91     13.33 o 
   2   3  10     1085.92     1144.90     45.85 o 
   3   3  10      100.34      113.53      7.64 o 
   4   3  10        0.56        2.74      6.63 o 
   5   3  10        1.99        8.48      6.38 o 
   6   3  10       54.44       50.70      6.90 o 
   7   3  10       34.93       16.46      7.01 o 
   8   3  10       30.17        3.72      7.42 o 
 -17   4  10       11.56        8.50      6.65 o 
 -16   4  10        4.90        1.56      6.33 o 
 -15   4  10        0.05       -0.87      5.49 o 
 -14   4  10       14.22        9.04      5.44 o 
 -13   4  10        7.02        7.19      5.87 o 
 -12   4  10        9.81       14.06      5.72 o 
 -11   4  10       66.81       78.85      7.41 o 
 -10   4  10       79.16       82.44      9.52 o 
  -9   4  10        0.08        4.41      5.76 o 
  -8   4  10       47.91       57.72      6.00 o 
  -7   4  10      192.48      190.50     14.11 o 
  -6   4  10      188.26      193.54      9.74 o 
  -5   4  10       12.87       26.67      6.65 o 
  -4   4  10      412.41      422.91      9.13 o 
  -3   4  10        3.18        0.83      5.70 o 
  -2   4  10        3.22        6.84      6.64 o 
  -1   4  10      129.60      129.57      8.37 o 
   0   4  10       19.73       32.22      6.58 o 
   1   4  10      149.12      140.94     11.76 o 
   2   4  10      251.92      271.21     41.21 o 
   3   4  10        0.12        2.53      8.18 o 
   4   4  10        0.69        7.83      7.29 o 
   5   4  10       39.09       50.09      8.60 o 
   6   4  10        1.57        6.53      6.22 o 
   7   4  10       17.88        9.20      7.51 o 
 -16   5  10        2.29        3.20      6.76 o 
 -15   5  10        3.46        5.62      5.74 o 
 -14   5  10        3.04        4.45      6.98 o 
 -13   5  10       24.06       15.26      8.62 o 
 -12   5  10        0.00       13.46      7.45 o 
 -11   5  10        0.16        8.01      6.15 o 
 -10   5  10        8.59        7.91      5.26 o 
  -9   5  10        0.02        6.05      6.18 o 
  -8   5  10        6.07        9.13      4.87 o 
  -7   5  10       12.77       22.79      5.76 o 
  -6   5  10       39.07       37.21      6.20 o 
  -5   5  10       52.40       72.05      7.94 o 
  -4   5  10       24.80       30.44      7.69 o 
  -3   5  10        9.24        6.39      6.05 o 
  -2   5  10        0.00       -0.63      6.38 o 
  -1   5  10       64.91       64.06      5.78 o 
   0   5  10        7.06       14.00      8.30 o 
   1   5  10        0.14        2.79      5.23 o 
   2   5  10        7.46        6.18     11.75 o 
   3   5  10      170.73      162.44     14.63 o 
   4   5  10        4.34        0.48      6.92 o 
   5   5  10        6.90        1.44      8.80 o 
   6   5  10        0.46       10.56      9.29 o 
 -14   6  10       14.27       12.09      8.47 o 
 -13   6  10       36.80       17.24      9.57 o 
 -12   6  10       35.97       28.97      6.92 o 
 -11   6  10      149.24      158.94     31.82 o 
 -10   6  10        0.03       -1.80      6.60 o 
  -9   6  10        3.92        5.63      5.89 o 
  -8   6  10      248.86      277.07     17.34 o 
  -7   6  10        3.05        3.52      6.19 o 
  -6   6  10       16.86       15.26      6.15 o 
  -5   6  10        1.99        4.97      8.18 o 
  -4   6  10       13.40       15.39      8.12 o 
  -3   6  10       73.75       78.64      8.79 o 
  -2   6  10      235.07      219.89     21.60 o 
  -1   6  10      111.51      128.74      7.20 o 
   0   6  10      172.35      153.30     15.31 o 
   1   6  10        0.15        8.59      7.23 o 
   2   6  10       13.74       24.20     12.10 o 
   3   6  10        2.90        7.32     15.05 o 
   4   6  10        0.00        8.56      8.80 o 
   5   6  10       68.69       41.50      9.72 o 
 -12   7  10        0.05        9.00      7.23 o 
 -11   7  10        2.56       -0.27      6.81 o 
 -10   7  10       14.29       19.61      6.98 o 
  -9   7  10      361.73      376.49     31.75 o 
  -8   7  10      163.46      150.94     18.01 o 
  -7   7  10      122.27      120.34      7.80 o 
  -6   7  10       17.29       15.00      7.49 o 
  -5   7  10        0.91        4.02      7.11 o 
  -4   7  10      144.03      166.78      9.05 o 
  -3   7  10       21.55       23.46      7.05 o 
  -2   7  10       21.27       34.56      6.23 o 
  -1   7  10      183.44      169.56     25.11 o 
   0   7  10       44.39       32.17      6.31 o 
   1   7  10       41.48       35.99      6.60 o 
   2   7  10       35.86       35.27      7.56 o 
   3   7  10        7.93        4.72      8.92 o 
  -9   8  10       12.00       15.31      7.83 o 
  -8   8  10        0.18       10.07      6.76 o 
  -7   8  10        3.14        6.67      6.61 o 
  -6   8  10        0.02       -2.38      7.40 o 
  -5   8  10       27.09       11.55      9.23 o 
  -4   8  10        1.24        0.23      7.53 o 
  -3   8  10       14.53       17.68      9.23 o 
  -2   8  10        0.36        9.90      7.60 o 
  -1   8  10        1.36       -1.30      5.86 o 
 -18   1  11        0.33        3.08      6.53 o 
 -17   1  11        3.40        7.82      5.70 o 
 -16   1  11        0.72       -3.92      5.44 o 
 -15   1  11        0.12        7.13      5.94 o 
 -14   1  11       86.03       89.45      9.27 o 
 -13   1  11        8.72        7.58      5.09 o 
 -12   1  11        0.10        7.21      5.47 o 
 -11   1  11      885.96      930.76     34.43 o 
 -10   1  11        1.05        0.35      5.67 o 
  -9   1  11      270.96      271.71      6.72 o 
  -8   1  11       29.19       31.98      5.74 o 
  -7   1  11      112.91      111.34      5.40 o 
  -6   1  11       80.61       82.31      5.63 o 
  -5   1  11        0.11        1.92      6.01 o 
  -4   1  11       68.92       75.12      5.94 o 
  -3   1  11      216.40      212.38      6.86 o 
  -2   1  11       25.66       29.14      6.00 o 
  -1   1  11       48.65       48.57      5.62 o 
   0   1  11       80.33       86.05      5.95 o 
   1   1  11       16.68       16.69      5.47 o 
   2   1  11       11.30        6.43      5.10 o 
   3   1  11       71.77       69.33      6.78 o 
   4   1  11      157.39      146.74     22.20 o 
   5   1  11       12.78       18.51      6.38 o 
   6   1  11       23.43       33.73      7.05 o 
   7   1  11      169.26      151.13     38.70 o 
   8   1  11        2.51       -1.04      7.03 o 
 -18   2  11        0.99       11.25      6.24 o 
 -17   2  11        0.36        3.64      5.79 o 
 -16   2  11        0.20        4.49      5.70 o 
 -15   2  11       85.79       89.05     18.64 o 
 -14   2  11        4.90        9.10      4.93 o 
 -13   2  11        0.74        0.23      4.87 o 
 -12   2  11        8.18        7.04      5.63 o 
 -11   2  11       11.02       18.04      5.78 o 
 -10   2  11        0.16        1.74      5.87 o 
  -9   2  11       28.54       30.35      5.20 o 
  -8   2  11       17.44       19.95      5.57 o 
  -7   2  11       10.77       20.93      5.96 o 
  -6   2  11      135.78      130.94      5.76 o 
  -5   2  11      366.67      341.06      6.55 o 
  -4   2  11      154.46      144.78      5.97 o 
  -3   2  11        1.68        8.94      6.03 o 
  -2   2  11       61.96       63.86      5.92 o 
  -1   2  11      188.42      182.14      6.66 o 
   0   2  11      117.30      105.53      6.43 o 
   1   2  11        1.45        4.23      6.13 o 
   2   2  11      166.65      139.70     11.16 o 
   3   2  11       60.07       57.11      9.11 o 
   4   2  11        8.75        1.18      6.45 o 
   5   2  11       51.42       44.34      6.84 o 
   6   2  11        0.57        7.76      6.01 o 
   7   2  11       33.86       28.08      7.16 o 
   8   2  11        0.12       -0.95      5.97 o 
 -18   3  11        0.32        4.26      5.45 o 
 -17   3  11       29.29        9.96      6.40 o 
 -16   3  11        9.71       13.57      7.13 o 
 -15   3  11        0.06       -2.47      6.73 o 
 -14   3  11        3.22       13.39      7.61 o 
 -13   3  11       41.27       41.56      5.96 o 
 -12   3  11       26.15       38.11      8.51 o 
 -11   3  11       57.21       60.28      5.14 o 
 -10   3  11       40.21       37.35      6.00 o 
  -9   3  11       94.77      100.23      6.38 o 
  -8   3  11      359.69      356.58      8.38 o 
  -7   3  11      125.73      135.92      6.74 o 
  -6   3  11       47.90       45.20      5.73 o 
  -5   3  11      126.99      133.61      6.88 o 
  -4   3  11       46.27       48.82      5.81 o 
  -3   3  11      121.09      130.84      6.46 o 
  -2   3  11      199.54      205.98      6.73 o 
  -1   3  11       52.29       64.60      7.19 o 
   0   3  11      262.93      264.39      8.34 o 
   1   3  11       74.83       74.80      7.03 o 
   2   3  11      539.43      584.95     10.26 o 
   3   3  11       49.72       46.95      6.86 o 
   4   3  11       14.49       16.56      6.74 o 
   5   3  11      261.51      228.98     53.97 o 
   6   3  11       22.89       11.59      6.96 o 
   7   3  11       12.97        3.15      7.32 o 
 -17   4  11       10.20        6.28      8.01 o 
 -16   4  11        7.03        2.01      6.47 o 
 -15   4  11        8.31        4.58      6.38 o 
 -14   4  11       94.49      102.53     17.09 o 
 -13   4  11        2.54        8.46      5.85 o 
 -12   4  11        6.62        7.54      5.74 o 
 -11   4  11        1.68        2.85      5.18 o 
 -10   4  11      174.39      151.13     10.94 o 
  -9   4  11      185.19      198.19      8.73 o 
  -8   4  11       42.50       54.15      6.93 o 
  -7   4  11      159.02      171.10      7.91 o 
  -6   4  11       41.09       40.40      6.50 o 
  -5   4  11       30.29       38.08      6.55 o 
  -4   4  11       25.39       23.23      5.57 o 
  -3   4  11        1.67       -3.14      7.34 o 
  -2   4  11      563.56      600.16      7.92 o 
  -1   4  11      109.78      116.32      6.88 o 
   0   4  11        0.49       10.73     10.01 o 
   1   4  11      146.97      137.01      8.62 o 
   2   4  11      593.99      554.65    134.75 o 
   3   4  11        8.47       12.62      8.49 o 
   4   4  11       47.27       49.57      7.83 o 
   5   4  11       18.59       10.06      7.83 o 
   6   4  11        0.02        7.33      7.80 o 
 -16   5  11       16.31       12.54      7.15 o 
 -15   5  11        2.98        1.83      6.53 o 
 -14   5  11        1.26        3.88      5.45 o 
 -13   5  11       10.81        4.30      5.49 o 
 -12   5  11       31.08       29.71      8.42 o 
 -11   5  11        3.66        8.95      6.35 o 
 -10   5  11       18.52       17.43      6.06 o 
  -9   5  11       11.16       20.14      6.42 o 
  -8   5  11        3.34       15.13      6.48 o 
  -7   5  11        2.34        4.69      6.64 o 
  -6   5  11       16.26       12.29      6.54 o 
  -5   5  11      130.24      120.43     13.15 o 
  -4   5  11        9.48        9.36      6.41 o 
  -3   5  11       30.12       34.82      5.76 o 
  -2   5  11        5.64        8.09      6.69 o 
  -1   5  11        0.96        2.90      9.42 o 
   0   5  11      238.05      234.17     31.54 o 
   1   5  11      106.14       86.81      7.36 o 
   2   5  11       46.32       44.73      8.62 o 
   3   5  11       72.80       74.21      9.11 o 
   4   5  11       23.46       16.00      8.98 o 
   5   5  11       22.35       16.42      9.54 o 
 -14   6  11       73.70       56.04     17.08 o 
 -13   6  11       55.41       36.91     13.12 o 
 -12   6  11       20.60       21.42     10.00 o 
 -11   6  11        0.23        4.77      6.51 o 
 -10   6  11        7.29        6.09      6.35 o 
  -9   6  11        0.18        7.86      6.95 o 
  -8   6  11        4.46        3.81      6.87 o 
  -7   6  11       36.01       34.89      6.77 o 
  -6   6  11       91.77       90.40      9.12 o 
  -5   6  11      112.94      133.47      8.50 o 
  -4   6  11       76.16       84.83      8.25 o 
  -3   6  11       31.47       39.72      6.89 o 
  -2   6  11       27.18       27.71      6.83 o 
  -1   6  11       76.33       81.23      7.26 o 
   0   6  11        0.37       -1.83      6.86 o 
   1   6  11       69.54       61.23     17.10 o 
   2   6  11        5.72       13.16      8.61 o 
   3   6  11       25.49       17.40      8.09 o 
   4   6  11        6.98        3.13      9.17 o 
 -12   7  11       71.66       48.06     17.49 o 
 -11   7  11        0.09        8.33      7.26 o 
 -10   7  11       69.67       65.47     10.41 o 
  -9   7  11       10.76       10.19      7.42 o 
  -8   7  11       95.87       98.01     16.57 o 
  -7   7  11        2.53       10.44      7.77 o 
  -6   7  11        6.95       14.14      7.22 o 
  -5   7  11       25.01       34.12      8.98 o 
  -4   7  11       85.84      100.01      9.04 o 
  -3   7  11       52.79       40.24      8.46 o 
  -2   7  11       24.28       25.49      6.33 o 
  -1   7  11       65.61       73.83      7.50 o 
   0   7  11        1.27       -0.32      6.38 o 
   1   7  11        0.81        6.57      7.47 o 
  -7   8  11        7.47       10.25      7.97 o 
  -6   8  11        8.11        4.75      7.83 o 
  -5   8  11       10.14       12.46      9.35 o 
  -4   8  11        7.98       11.24      7.60 o 
 -18   0  12        5.87        3.83      8.98 o 
 -17   0  12       26.69        3.74     12.88 o 
 -16   0  12        0.68        4.34      8.73 o 
 -15   0  12      227.02      252.41     32.67 o 
 -14   0  12       31.02       30.89      8.74 o 
 -13   0  12        0.98        1.56     12.79 o 
 -12   0  12     2151.78     1939.65    353.97 o 
 -11   0  12      237.95      244.76     23.18 o 
 -10   0  12       44.76       46.94      8.15 o 
  -9   0  12       23.18       29.28      8.20 o 
  -8   0  12       10.47       20.75      8.05 o 
  -7   0  12      126.05      119.91      9.74 o 
  -6   0  12       12.32       22.00      8.05 o 
  -5   0  12      309.25      306.61      9.30 o 
  -4   0  12      569.43      577.79     10.69 o 
  -3   0  12      387.19      406.88      9.74 o 
  -2   0  12      545.58      606.46     21.65 o 
  -1   0  12      150.61      161.43      8.56 o 
   0   0  12       39.49       34.13      7.87 o 
   1   0  12       21.15       17.16      6.52 o 
   2   0  12       11.55       21.34      7.11 o 
   3   0  12       21.77       17.78      7.03 o 
   4   0  12      109.75      113.50     15.77 o 
   5   0  12      120.42      120.80     15.63 o 
   6   0  12       31.75       33.22     15.49 o 
   7   0  12       49.89       44.06     14.28 o 
 -18   1  12       27.11       13.68      8.54 o 
 -17   1  12        0.75        6.22      5.30 o 
 -16   1  12        8.01       10.28      5.66 o 
 -15   1  12        0.35       11.41      5.47 o 
 -14   1  12      190.73      196.32     20.12 o 
 -13   1  12      119.02      118.93     10.78 o 
 -12   1  12      139.37      150.00     10.72 o 
 -11   1  12       19.55        8.27      5.92 o 
 -10   1  12       51.10       54.60      5.78 o 
  -9   1  12      114.01      127.26      6.45 o 
  -8   1  12        6.60       17.26      5.61 o 
  -7   1  12        6.68        7.98      5.30 o 
  -6   1  12       10.90       11.15      6.18 o 
  -5   1  12       24.65       21.37      6.23 o 
  -4   1  12        7.19       10.96      5.84 o 
  -3   1  12        0.19        8.52      5.88 o 
  -2   1  12      193.71      203.46      7.00 o 
  -1   1  12      202.05      223.42      6.17 o 
   0   1  12       27.43       27.62      5.58 o 
   1   1  12      313.99      275.95     10.91 o 
   2   1  12      376.86      363.57     39.22 o 
   3   1  12        7.14       15.20      5.11 o 
   4   1  12        8.89       11.48      5.28 o 
   5   1  12        3.02        1.38      5.66 o 
   6   1  12       17.52        8.89      5.93 o 
   7   1  12       18.14        8.68      5.99 o 
 -18   2  12        2.52        3.09      5.44 o 
 -17   2  12        0.96        2.39      5.79 o 
 -16   2  12        9.74        9.24      5.78 o 
 -15   2  12       10.31        8.20      5.55 o 
 -14   2  12        0.84       -0.09      5.51 o 
 -13   2  12        4.00        8.73      5.23 o 
 -12   2  12        0.10       10.35      5.95 o 
 -11   2  12       49.04       55.07      7.04 o 
 -10   2  12       91.09       91.31      6.18 o 
  -9   2  12       26.37       25.03      5.74 o 
  -8   2  12       38.52       49.11      5.36 o 
  -7   2  12      398.93      401.76     16.97 o 
  -6   2  12      141.47      156.84      5.58 o 
  -5   2  12        7.55       10.83      5.42 o 
  -4   2  12      134.91      135.27      6.39 o 
  -3   2  12      109.05      113.45      6.46 o 
  -2   2  12      148.38      162.06      6.41 o 
  -1   2  12      274.18      284.11      7.13 o 
   0   2  12      394.29      410.28     25.35 o 
   1   2  12       93.36       92.98      9.07 o 
   2   2  12      273.09      291.07     21.10 o 
   3   2  12      154.48      159.73      8.57 o 
   4   2  12       19.08       20.77      6.45 o 
   5   2  12       12.98        9.61      7.05 o 
   6   2  12        3.92       12.32      6.87 o 
 -17   3  12        0.21        1.79      7.97 o 
 -16   3  12       11.73        3.53      6.28 o 
 -15   3  12       13.26       18.33      7.06 o 
 -14   3  12        0.01        4.14      5.88 o 
 -13   3  12       86.15       98.40     11.53 o 
 -12   3  12       11.05        9.22      5.79 o 
 -11   3  12       44.34       51.19     10.53 o 
 -10   3  12       18.18       20.22      4.75 o 
  -9   3  12       77.07       84.64      6.22 o 
  -8   3  12       65.18       78.23      8.22 o 
  -7   3  12        1.39        1.52      5.54 o 
  -6   3  12       18.37       24.47      6.21 o 
  -5   3  12        7.97       12.09      5.58 o 
  -4   3  12       61.88       70.55      6.09 o 
  -3   3  12      213.05      225.41      6.58 o 
  -2   3  12      300.18      330.87     10.09 o 
  -1   3  12      303.55      316.35     18.69 o 
   0   3  12        0.02       -1.20      7.40 o 
   1   3  12      146.43      154.08      7.45 o 
   2   3  12      194.09      205.82     16.42 o 
   3   3  12       38.36       38.79      7.10 o 
   4   3  12       64.25       69.40     15.92 o 
   5   3  12        3.86        7.50      7.24 o 
   6   3  12        2.34       -4.54      7.51 o 
 -16   4  12       22.60       18.56      7.99 o 
 -15   4  12       18.02       16.53      6.34 o 
 -14   4  12       11.39        6.54      5.44 o 
 -13   4  12       40.73       33.24      6.19 o 
 -12   4  12       42.73       35.88      6.17 o 
 -11   4  12       45.13       47.55      6.80 o 
 -10   4  12       21.73       26.82      7.00 o 
  -9   4  12       19.96       27.43      6.95 o 
  -8   4  12       73.93       84.90      9.67 o 
  -7   4  12       67.04       73.80      7.25 o 
  -6   4  12        1.84       12.27      7.14 o 
  -5   4  12       11.26       16.18      5.31 o 
  -4   4  12       18.72       24.83      7.04 o 
  -3   4  12      689.37      726.35      9.73 o 
  -2   4  12       36.08       38.94      6.73 o 
  -1   4  12       25.14       27.83      8.31 o 
   0   4  12       19.92       16.66      8.79 o 
   1   4  12       68.48       60.40     10.97 o 
   2   4  12        0.95       -6.35      8.61 o 
   3   4  12        0.00        4.09      8.86 o 
   4   4  12        3.47        8.35      8.32 o 
   5   4  12       80.67       71.20     16.41 o 
 -15   5  12        2.14       22.04      5.92 o 
 -14   5  12        4.71        3.00      6.26 o 
 -13   5  12        2.70        0.95      6.22 o 
 -12   5  12        3.29        8.99      6.08 o 
 -11   5  12        1.16        1.79      6.59 o 
 -10   5  12        0.55        5.19      6.02 o 
  -9   5  12        8.33        6.62      6.35 o 
  -8   5  12       40.68       43.40      6.58 o 
  -7   5  12        1.04       -1.24      5.12 o 
  -6   5  12       25.21       18.53      6.24 o 
  -5   5  12        2.89       11.89      6.11 o 
  -4   5  12       13.31       12.64      6.66 o 
  -3   5  12      120.92      127.28      7.49 o 
  -2   5  12        7.74       23.76      6.85 o 
  -1   5  12      492.08      506.13     14.98 o 
   0   5  12      206.48      244.96     16.20 o 
   1   5  12       24.35       11.58      8.74 o 
   2   5  12        2.54        6.18      8.92 o 
   3   5  12       17.61        7.69      9.23 o 
   4   5  12        7.74       18.39      9.35 o 
 -13   6  12       89.90       76.78     20.00 o 
 -12   6  12        4.54        3.29      7.08 o 
 -11   6  12       24.51       22.14      6.91 o 
 -10   6  12       75.62       89.32     12.39 o 
  -9   6  12        2.33       -2.74      6.00 o 
  -8   6  12       10.12        9.28      7.47 o 
  -7   6  12        0.23       -5.42      6.37 o 
  -6   6  12        0.57        4.38      7.51 o 
  -5   6  12        0.09        5.41      8.31 o 
  -4   6  12      120.39      137.41      7.29 o 
  -3   6  12        3.27       10.20      6.86 o 
  -2   6  12        0.01        1.07      6.90 o 
  -1   6  12       37.70       35.70      8.78 o 
   0   6  12        3.60       -2.85      6.04 o 
   1   6  12       46.09       58.93      9.29 o 
   2   6  12       17.77       31.04     13.05 o 
 -10   7  12        1.91        5.69      7.87 o 
  -9   7  12       92.94       63.17     12.63 o 
  -8   7  12       65.55       67.72      9.36 o 
  -7   7  12       69.49       64.82      8.16 o 
  -6   7  12       14.77       14.79      7.69 o 
  -5   7  12        5.75        3.60      8.70 o 
  -4   7  12        2.50        0.06      7.27 o 
  -3   7  12        2.73        2.89      9.54 o 
  -2   7  12       11.99       10.58      7.50 o 
  -1   7  12       24.51       17.82      8.18 o 
 -18   1  13        2.82        9.86      6.33 o 
 -17   1  13        0.06        2.57      5.93 o 
 -16   1  13        7.88        8.40      5.28 o 
 -15   1  13       59.77       56.37      8.06 o 
 -14   1  13        0.25        5.57      5.51 o 
 -13   1  13       61.89       57.94      6.81 o 
 -12   1  13      160.29      153.38     12.39 o 
 -11   1  13       66.86       82.58      5.96 o 
 -10   1  13       20.36       24.62      6.38 o 
  -9   1  13       24.42       24.77      5.74 o 
  -8   1  13        3.68        9.46      5.37 o 
  -7   1  13       11.95       14.87      5.87 o 
  -6   1  13       52.30       66.93      6.21 o 
  -5   1  13       66.17       74.52      5.87 o 
  -4   1  13       42.45       41.25      6.07 o 
  -3   1  13        3.52        1.83      6.01 o 
  -2   1  13      222.56      267.81      6.92 o 
  -1   1  13       15.54       16.52      5.93 o 
   0   1  13       26.85       30.92      5.45 o 
   1   1  13      258.41      259.65     13.16 o 
   2   1  13      286.76      268.46     22.33 o 
   3   1  13        5.06        3.32      5.74 o 
   4   1  13       14.44        9.07      5.35 o 
   5   1  13        0.21        3.32      5.89 o 
   6   1  13        8.67        6.18      5.82 o 
 -17   2  13        8.60        8.64      6.06 o 
 -16   2  13        6.31       -3.59      5.30 o 
 -15   2  13       17.51       18.05      6.26 o 
 -14   2  13       14.65       12.94      6.24 o 
 -13   2  13       32.13       32.51      6.05 o 
 -12   2  13        0.24        9.15      5.50 o 
 -11   2  13       13.66       10.89      6.06 o 
 -10   2  13       19.87       19.38      6.05 o 
  -9   2  13       23.50       28.25      5.94 o 
  -8   2  13       75.33       81.39      5.72 o 
  -7   2  13        0.13       -0.56      5.70 o 
  -6   2  13        1.10        1.87      5.82 o 
  -5   2  13        7.13        9.90      6.24 o 
  -4   2  13       29.78       33.03      6.18 o 
  -3   2  13       83.04      101.59      6.52 o 
  -2   2  13      253.02      238.08     10.89 o 
  -1   2  13      344.18      325.04     13.33 o 
   0   2  13      123.73      112.99      9.75 o 
   1   2  13        0.08       -0.82      6.11 o 
   2   2  13       40.18       40.22      6.04 o 
   3   2  13        0.03       -1.85      6.68 o 
   4   2  13        9.80       14.76      7.17 o 
   5   2  13       14.25        8.67      7.06 o 
 -17   3  13        7.36       12.98      7.60 o 
 -16   3  13        7.16        7.29      6.56 o 
 -15   3  13        7.38        1.05      5.59 o 
 -14   3  13        0.05        2.19      5.53 o 
 -13   3  13        6.64        7.90      5.29 o 
 -12   3  13       16.00       18.68      6.20 o 
 -11   3  13        2.11        7.14      5.45 o 
 -10   3  13       79.59       73.22      6.33 o 
  -9   3  13       69.74       73.06      6.22 o 
  -8   3  13        0.61        9.50      6.28 o 
  -7   3  13        0.81       -0.87      6.28 o 
  -6   3  13       68.07       77.46      5.89 o 
  -5   3  13       19.06       18.75      5.52 o 
  -4   3  13        5.41       13.48      6.03 o 
  -3   3  13      213.81      229.49      7.07 o 
  -2   3  13      111.83      118.58      7.20 o 
  -1   3  13      620.24      605.13     57.76 o 
   0   3  13      227.17      249.25     16.62 o 
   1   3  13       42.74       48.57      7.23 o 
   2   3  13        4.85        9.46      7.10 o 
   3   3  13       11.75       12.29      7.19 o 
   4   3  13        1.54        4.65      7.33 o 
   5   3  13       40.05       19.76     10.10 o 
 -16   4  13        6.72        9.34      7.24 o 
 -15   4  13        0.41        8.96      6.35 o 
 -14   4  13        2.25        2.12      6.15 o 
 -13   4  13        0.52        1.46      7.09 o 
 -12   4  13        1.70        5.74      7.36 o 
 -11   4  13        2.06       -0.96      7.03 o 
 -10   4  13       50.46       56.97     10.47 o 
  -9   4  13        0.68       -0.14      6.15 o 
  -8   4  13       23.70       26.19      6.52 o 
  -7   4  13        0.23        4.29      7.20 o 
  -6   4  13      272.90      268.08      6.99 o 
  -5   4  13        0.37        3.21      6.52 o 
  -4   4  13      277.76      293.26     15.41 o 
  -3   4  13       13.40       17.56      6.90 o 
  -2   4  13       11.23       10.00      8.43 o 
  -1   4  13       17.40       26.96     15.66 o 
   0   4  13       34.44       27.76      8.74 o 
   1   4  13        3.85       13.99      6.15 o 
   2   4  13        7.55       14.97      8.98 o 
   3   4  13       16.76       11.47      9.16 o 
   4   4  13       49.17        4.16     22.37 o 
 -14   5  13        0.02       -6.05      6.93 o 
 -13   5  13        8.58       10.70      5.72 o 
 -12   5  13        7.47        9.26      6.15 o 
 -11   5  13        3.70        7.98      6.62 o 
 -10   5  13        0.50        8.47      6.59 o 
  -9   5  13        2.11        6.20      6.50 o 
  -8   5  13        5.41        4.13      6.76 o 
  -7   5  13       63.20       66.83      7.56 o 
  -6   5  13        1.57       10.61      6.72 o 
  -5   5  13       12.82       16.45      6.60 o 
  -4   5  13      342.56      366.85     18.47 o 
  -3   5  13       21.08       27.27      7.09 o 
  -2   5  13        0.67        0.52      7.45 o 
  -1   5  13       38.19       41.50      8.98 o 
   0   5  13       50.07       48.98      9.17 o 
   1   5  13       26.44       26.54      8.86 o 
   2   5  13       12.49       10.33      9.29 o 
 -12   6  13        1.70        4.35      6.09 o 
 -11   6  13        0.18        3.99      6.99 o 
 -10   6  13      103.69      118.52     19.92 o 
  -9   6  13       34.97       43.65      7.42 o 
  -8   6  13        0.17        2.26      9.75 o 
  -7   6  13        0.55       -7.31      8.61 o 
  -6   6  13        0.11        3.50      7.81 o 
  -5   6  13       14.26       22.45      6.73 o 
  -4   6  13        0.03       -4.43      7.02 o 
  -3   6  13        7.24        5.18      7.22 o 
  -2   6  13        2.08        7.74      6.33 o 
  -1   6  13        0.97       12.08      7.43 o 
   0   6  13        4.72        5.24      9.04 o 
  -8   7  13       67.29       55.84     12.10 o 
  -7   7  13       11.73       16.21      8.61 o 
  -6   7  13        3.12        8.59      8.30 o 
  -5   7  13        0.22        2.95      7.03 o 
  -4   7  13        0.09       -4.64      7.59 o 
 -17   0  14       67.70       41.15      9.72 o 
 -16   0  14      120.59       51.60     27.69 o 
 -15   0  14       11.14        5.44      7.08 o 
 -14   0  14      161.03      134.40      9.11 o 
 -13   0  14        0.63       -7.81      8.61 o 
 -12   0  14       41.79       37.55      8.22 o 
 -11   0  14      107.88      117.81     12.36 o 
 -10   0  14       72.60       78.96      8.66 o 
  -9   0  14      134.01      132.40     13.41 o 
  -8   0  14      609.36      643.84     27.59 o 
  -7   0  14      209.59      206.98      8.79 o 
  -6   0  14        3.15       16.33      8.04 o 
  -5   0  14       70.95       64.25      8.37 o 
  -4   0  14       26.86       31.56      8.77 o 
  -3   0  14       36.40       43.93      9.07 o 
  -2   0  14      181.08      184.25      9.66 o 
  -1   0  14      336.83      332.38     24.14 o 
   0   0  14        7.67       10.22      9.57 o 
   1   0  14      370.48      342.47     67.21 o 
   2   0  14       48.26       29.83     10.36 o 
   3   0  14       59.62       39.52     12.72 o 
   4   0  14        0.56        7.02      7.76 o 
 -17   1  14        0.02       10.04      6.11 o 
 -16   1  14        0.07        3.77      5.85 o 
 -15   1  14       20.61       17.21      5.97 o 
 -14   1  14        8.47        8.52      6.05 o 
 -13   1  14       42.18       59.56     13.27 o 
 -12   1  14        8.46       13.95      5.93 o 
 -11   1  14       20.43       22.45      5.95 o 
 -10   1  14       57.21       62.65      5.61 o 
  -9   1  14        0.41        6.83      5.59 o 
  -8   1  14       42.71       42.10      5.74 o 
  -7   1  14       23.46       24.81      6.28 o 
  -6   1  14        0.79        4.23      5.99 o 
  -5   1  14       26.42       24.26      6.25 o 
  -4   1  14        0.01        3.35      5.81 o 
  -3   1  14        0.08        4.74      6.28 o 
  -2   1  14       72.76       83.76      6.94 o 
  -1   1  14        0.77        9.79      6.44 o 
   0   1  14      103.07      113.18      7.45 o 
   1   1  14       19.09       15.56      6.02 o 
   2   1  14       21.56       11.32      5.89 o 
   3   1  14       27.13       25.55      6.36 o 
   4   1  14        1.66        3.16      7.01 o 
 -17   2  14        2.69       11.26      6.81 o 
 -16   2  14        3.59        0.17      6.31 o 
 -15   2  14        6.70        3.85      6.41 o 
 -14   2  14       16.71        9.18      6.57 o 
 -13   2  14        1.73        4.79      5.19 o 
 -12   2  14        1.55        7.57      5.85 o 
 -11   2  14        1.49        3.88      6.00 o 
 -10   2  14        7.45       10.68      5.46 o 
  -9   2  14       63.95       70.23      6.06 o 
  -8   2  14       34.04       43.58      5.45 o 
  -7   2  14       31.25       33.88      5.71 o 
  -6   2  14        3.28        1.09      6.06 o 
  -5   2  14       15.56       15.57      6.41 o 
  -4   2  14       89.27       85.96      6.36 o 
  -3   2  14        0.10        0.95      6.47 o 
  -2   2  14        7.68       13.12      6.49 o 
  -1   2  14        4.15        6.90      6.18 o 
   0   2  14        4.12        6.89      6.10 o 
   1   2  14       46.82       46.10      6.43 o 
   2   2  14       35.95       32.59      7.01 o 
   3   2  14       14.69        7.67      6.49 o 
   4   2  14        1.01        4.02      6.45 o 
 -16   3  14       11.95       -1.61      6.58 o 
 -15   3  14        7.51        6.46      6.39 o 
 -14   3  14        1.12        3.19      6.53 o 
 -13   3  14       12.05        3.09      6.44 o 
 -12   3  14       62.00       58.08      8.07 o 
 -11   3  14       88.70       92.59      5.65 o 
 -10   3  14        5.24        3.92      5.11 o 
  -9   3  14        3.43       11.47      5.47 o 
  -8   3  14       48.06       44.98      6.03 o 
  -7   3  14       11.32        9.79      5.74 o 
  -6   3  14        7.47       14.42      5.80 o 
  -5   3  14       92.51      101.62      6.34 o 
  -4   3  14       31.39       37.25      6.75 o 
  -3   3  14      123.21      133.03      7.23 o 
  -2   3  14      142.59      159.28     10.44 o 
  -1   3  14       38.48       38.03      6.73 o 
   0   3  14       65.66       68.61      7.51 o 
   1   3  14        5.79        5.92      7.42 o 
   2   3  14       82.40       67.58      7.80 o 
   3   3  14        2.89       -0.28      7.65 o 
 -15   4  14        0.80        9.19      6.50 o 
 -14   4  14        3.14        6.88      7.73 o 
 -13   4  14        3.26        6.84      7.53 o 
 -12   4  14        4.22        9.13      7.47 o 
 -11   4  14       33.52       25.73      6.21 o 
 -10   4  14       93.23       85.75      6.84 o 
  -9   4  14        0.02        9.03      6.45 o 
  -8   4  14       21.79       19.92      6.71 o 
  -7   4  14       10.46       18.81      6.19 o 
  -6   4  14        0.57        5.22      6.81 o 
  -5   4  14       14.39       20.66      6.18 o 
  -4   4  14        8.96        7.73      7.38 o 
  -3   4  14       49.72       59.16     19.67 o 
  -2   4  14       35.81       43.22      7.14 o 
  -1   4  14        1.45        3.31     10.62 o 
   0   4  14        0.15        7.78      8.80 o 
   1   4  14       36.92       44.18      9.57 o 
   2   4  14        2.67        9.15      9.29 o 
 -14   5  14        9.94        8.71      7.28 o 
 -13   5  14        2.56        1.61      7.06 o 
 -12   5  14        5.02       11.05      7.03 o 
 -11   5  14        0.90        2.37      6.80 o 
 -10   5  14        0.02        5.14      5.87 o 
  -9   5  14        3.71        1.99      7.14 o 
  -8   5  14        0.10        9.12      7.37 o 
  -7   5  14       29.98       34.87      7.20 o 
  -6   5  14       25.31       29.73      7.60 o 
  -5   5  14       37.65       32.26      7.37 o 
  -4   5  14        2.53        9.47      7.55 o 
  -3   5  14        0.45        3.25      7.40 o 
  -2   5  14        0.65       -6.39      8.80 o 
  -1   5  14        6.49        1.71      9.04 o 
   0   5  14       13.25       13.43      7.63 o 
 -11   6  14        0.98        0.90      6.58 o 
 -10   6  14        0.03        4.95      7.65 o 
  -9   6  14        0.75        8.19      8.12 o 
  -8   6  14        0.30        4.14      9.04 o 
  -7   6  14       11.52       12.53      8.86 o 
  -6   6  14       68.59       75.43      8.11 o 
  -5   6  14        1.65       -1.90      6.15 o 
  -4   6  14       49.44       47.96      7.67 o 
  -3   6  14       12.61       14.32      7.56 o 
  -2   6  14        4.01        3.32      7.60 o 
 -17   1  15        1.14        9.76      6.38 o 
 -16   1  15        0.31        7.43      6.48 o 
 -15   1  15       48.49       16.81      6.50 o 
 -14   1  15        6.05        9.62      6.11 o 
 -13   1  15      136.74      116.16     16.82 o 
 -12   1  15        6.47        0.45      6.35 o 
 -11   1  15       38.17       39.90      5.97 o 
 -10   1  15       22.79       25.55      5.85 o 
  -9   1  15        3.13        7.36      6.55 o 
  -8   1  15        1.82        4.47      5.78 o 
  -7   1  15        5.96       14.83      6.55 o 
  -6   1  15        1.23        5.39      6.15 o 
  -5   1  15        5.87        7.68      6.05 o 
  -4   1  15        1.52        7.67      5.85 o 
  -3   1  15        6.14        3.74      6.07 o 
  -2   1  15       89.25       87.71      8.67 o 
  -1   1  15       14.71       11.55      6.27 o 
   0   1  15       11.08        9.00      7.28 o 
   1   1  15       19.71       11.77      6.50 o 
   2   1  15       67.21       40.84     11.22 o 
 -16   2  15        0.26        5.03      6.51 o 
 -15   2  15        0.63       -3.54      6.50 o 
 -14   2  15        2.62        2.99      6.26 o 
 -13   2  15       48.78       51.53      6.32 o 
 -12   2  15       28.63       25.47      6.45 o 
 -11   2  15       11.00       16.92      6.33 o 
 -10   2  15       85.90       88.57      7.59 o 
  -9   2  15       17.70       22.68      5.64 o 
  -8   2  15       94.43      101.88      6.53 o 
  -7   2  15        9.76       12.81      5.93 o 
  -6   2  15       10.22       12.81      6.47 o 
  -5   2  15      166.97      180.11      6.86 o 
  -4   2  15       48.24       57.01      6.59 o 
  -3   2  15        6.89        7.84      6.55 o 
  -2   2  15       38.29       34.03      6.87 o 
  -1   2  15       15.66       15.83      6.84 o 
   0   2  15        0.44        1.65      6.37 o 
   1   2  15       11.11        8.26      6.66 o 
   2   2  15        2.13       -1.26      7.49 o 
 -15   3  15        9.17        5.42      6.03 o 
 -14   3  15        1.97       -1.66      6.28 o 
 -13   3  15       11.73       13.41      6.33 o 
 -12   3  15      109.89      101.67      8.04 o 
 -11   3  15       19.78       21.09      5.52 o 
 -10   3  15        6.56       11.17      6.60 o 
  -9   3  15       20.96       21.50      5.30 o 
  -8   3  15       24.02       31.57      5.94 o 
  -7   3  15       10.31       10.93      5.48 o 
  -6   3  15      155.16      163.59      7.08 o 
  -5   3  15      119.03      139.45      7.40 o 
  -4   3  15       35.59       32.27      7.10 o 
  -3   3  15        6.18       12.94      7.07 o 
  -2   3  15      100.16       83.75     12.24 o 
  -1   3  15       25.09       23.25      7.50 o 
   0   3  15        8.57       13.94      6.96 o 
   1   3  15       53.16       32.30      7.30 o 
 -14   4  15       14.70       11.95      9.05 o 
 -13   4  15       16.31       14.18      8.22 o 
 -12   4  15       38.92       27.26      6.65 o 
 -11   4  15       20.54       14.66      6.64 o 
 -10   4  15       28.09       28.97      7.08 o 
  -9   4  15       19.72       22.59      7.05 o 
  -8   4  15        5.19        7.01      6.47 o 
  -7   4  15        4.58        2.67      6.61 o 
  -6   4  15      129.92      124.63      7.35 o 
  -5   4  15        4.39        5.87      7.65 o 
  -4   4  15        1.21       -1.91      8.67 o 
  -3   4  15      110.76      103.04      9.92 o 
  -2   4  15      227.49      188.48     21.10 o 
  -1   4  15       60.15       74.87      9.35 o 
   0   4  15        5.04       11.59      9.35 o 
 -12   5  15        0.18        0.28      7.37 o 
 -11   5  15        0.40       -2.06      6.22 o 
 -10   5  15        2.56       -2.06      7.07 o 
  -9   5  15       14.50       13.49      7.42 o 
  -8   5  15        3.91        3.62      6.90 o 
  -7   5  15        1.87       -3.52      6.56 o 
  -6   5  15        2.41        5.15      7.33 o 
  -5   5  15        6.09        2.20      7.50 o 
  -4   5  15       38.35       49.84      8.10 o 
  -3   5  15       67.22       77.89      9.54 o 
  -2   5  15        0.42        6.41      9.17 o 
 -16   0  16      179.46      103.69     28.87 o 
 -15   0  16       14.17       10.53      9.23 o 
 -14   0  16       26.32       17.04      9.21 o 
 -13   0  16       15.97        9.87      9.78 o 
 -12   0  16       32.80       30.80      8.86 o 
 -11   0  16       20.45       16.89      8.74 o 
 -10   0  16       25.19       32.55      8.80 o 
  -9   0  16       33.62       35.24      8.55 o 
  -8   0  16       14.56        5.08      8.55 o 
  -7   0  16        8.41        9.09      8.55 o 
  -6   0  16       86.91       84.37      8.80 o 
  -5   0  16        2.26        7.45     10.15 o 
  -4   0  16        4.03        8.21      9.20 o 
  -3   0  16        2.34       10.14      9.32 o 
  -2   0  16        7.85        8.61      9.62 o 
  -1   0  16        2.68        3.74      9.11 o 
   0   0  16        4.88       -1.41     10.03 o 
   1   0  16       39.86       12.71      9.72 o 
 -16   1  16       31.18       14.42      6.06 o 
 -15   1  16       12.00        8.36      6.50 o 
 -14   1  16        4.01       -1.83      6.54 o 
 -13   1  16        2.87        0.26      5.51 o 
 -12   1  16        4.25        7.87      6.34 o 
 -11   1  16        2.64        9.88      6.13 o 
 -10   1  16       20.47       27.58      6.39 o 
  -9   1  16        0.65        6.70      5.96 o 
  -8   1  16        1.08       10.05      6.45 o 
  -7   1  16        2.17        8.27      6.35 o 
  -6   1  16       34.19       44.19      6.41 o 
  -5   1  16       19.23       24.27      6.49 o 
  -4   1  16        0.90       -1.75      6.44 o 
  -3   1  16      220.11      212.48      9.28 o 
  -2   1  16       18.48       20.30      7.12 o 
  -1   1  16        1.92        3.65      6.75 o 
   0   1  16        1.39        5.75      7.34 o 
   1   1  16        0.12        5.50      6.74 o 
 -15   2  16        3.84        5.07      6.08 o 
 -14   2  16       11.68       21.62      7.06 o 
 -13   2  16        0.02        5.69      6.68 o 
 -12   2  16        6.79       13.30      6.78 o 
 -11   2  16       30.33       32.76      6.27 o 
 -10   2  16        3.69        6.24      6.05 o 
  -9   2  16       15.28       19.33      6.11 o 
  -8   2  16       24.62       31.31      6.78 o 
  -7   2  16       11.19       17.73      6.71 o 
  -6   2  16       43.21       47.41      7.21 o 
  -5   2  16       33.49       34.45      6.95 o 
  -4   2  16      135.56      148.69      7.03 o 
  -3   2  16        7.39       11.76      6.90 o 
  -2   2  16       83.06       82.12     10.60 o 
  -1   2  16       24.46       19.19      7.36 o 
   0   2  16        0.09        3.12      7.29 o 
 -14   3  16        0.22        8.70      5.91 o 
 -13   3  16        2.05        7.53      6.57 o 
 -12   3  16       23.67       22.33      6.76 o 
 -11   3  16        0.92        5.61      6.65 o 
 -10   3  16        2.43        5.57      6.32 o 
  -9   3  16        6.25        6.28      6.37 o 
  -8   3  16        0.07       -3.90      5.47 o 
  -7   3  16       13.30       17.71      7.10 o 
  -6   3  16      141.22      147.22      7.61 o 
  -5   3  16       23.35       23.72      7.02 o 
  -4   3  16       38.47       38.15      7.38 o 
  -3   3  16       68.26       66.23      7.55 o 
  -2   3  16      146.92      124.49     14.40 o 
  -1   3  16       19.57       15.29      7.95 o 
 -13   4  16        0.54        7.50      7.77 o 
 -12   4  16        2.29       -2.31      7.37 o 
 -11   4  16        0.31        5.84      7.14 o 
 -10   4  16        7.42        8.00      6.26 o 
  -9   4  16       36.84       31.35      6.60 o 
  -8   4  16        8.76       11.93      6.68 o 
  -7   4  16      184.66      178.95     16.41 o 
  -6   4  16        0.91        2.06      8.46 o 
  -5   4  16       65.74       71.78      9.35 o 
  -4   4  16        0.04      -10.67      8.67 o 
  -3   4  16       42.70       49.87      9.48 o 
  -2   4  16        0.16        3.46      7.63 o 
  -9   5  16        2.57        5.32      6.53 o 
  -8   5  16        3.65        5.57      8.46 o 
  -7   5  16       20.55       19.29      7.80 o 
  -6   5  16        2.57        6.70      7.83 o 
 -14   1  17        1.19        2.77      6.65 o 
 -13   1  17       22.59       20.13      6.61 o 
 -12   1  17        4.10        4.08      6.39 o 
 -11   1  17        1.64        3.01      6.60 o 
 -10   1  17        9.82        9.66      6.37 o 
  -9   1  17        6.78        5.96      6.51 o 
  -8   1  17       30.05       35.99      7.05 o 
  -7   1  17        7.77       12.41      6.56 o 
  -6   1  17       36.61       43.14      6.43 o 
  -5   1  17        3.69        8.93      6.37 o 
  -4   1  17        3.05        3.59      7.16 o 
  -3   1  17       61.11       65.02      8.59 o 
  -2   1  17       36.30       32.73      7.44 o 
 -14   2  17       13.50       19.58      6.83 o 
 -13   2  17        0.95        2.21      6.56 o 
 -12   2  17        0.04        3.19      6.27 o 
 -11   2  17        0.00        6.36      6.34 o 
 -10   2  17       21.06       12.31      5.71 o 
  -9   2  17        1.03        6.06      6.72 o 
  -8   2  17        4.33        8.41      6.93 o 
  -7   2  17       20.67       24.16      7.10 o 
  -6   2  17      102.46       92.13      6.98 o 
  -5   2  17       17.83       14.26      7.24 o 
  -4   2  17       32.35       33.68      7.25 o 
  -3   2  17        6.64       10.93      7.22 o 
  -2   2  17        4.44        9.23      7.32 o 
 -13   3  17        6.80        1.37      7.39 o 
 -12   3  17        0.94        5.41      6.54 o 
 -11   3  17        1.06        1.95      6.58 o 
 -10   3  17       30.35       23.69      6.46 o 
  -9   3  17        0.73       10.14      7.16 o 
  -8   3  17        9.72        5.68      7.23 o 
  -7   3  17       51.40       42.26      7.64 o 
  -6   3  17       45.69       47.65      7.47 o 
  -5   3  17      131.08      135.41      9.38 o 
  -4   3  17       90.08       91.54      8.11 o 
 -10   4  17       17.90       16.81      7.26 o 
  -9   4  17        0.62        4.69      7.10 o 
  -8   4  17      108.84      114.41      9.36 o 
  -7   4  17       35.91       30.45      8.93 o 
  -6   4  17        7.85       19.84      9.23 o 
 -13   0  18       25.93       10.09      9.66 o 
 -12   0  18       23.81       13.33      9.60 o 
 -11   0  18       48.63       35.08      9.41 o 
 -10   0  18       29.01       33.71      9.29 o 
  -9   0  18       20.80       20.50      9.35 o 
  -8   0  18       39.66       41.21     13.92 o 
  -7   0  18        1.79        8.88      9.35 o 
  -6   0  18       44.03       48.20      9.78 o 
  -5   0  18       52.32       62.69      9.72 o 
  -4   0  18        2.43        4.17     11.51 o 
 -12   1  18        0.24        8.43      6.54 o 
 -11   1  18        0.28        5.17      6.65 o 
 -10   1  18        0.92        1.95      6.52 o 
  -9   1  18        3.11        4.60      6.83 o 
  -8   1  18        0.00        8.43      7.63 o 
  -7   1  18        6.29       13.79      7.28 o 
  -6   1  18       21.62       22.68      7.09 o 
  -5   1  18        0.13        5.37      7.36 o 
 -11   2  18        0.00        9.66      7.39 o 
 -10   2  18        2.36        8.66      6.99 o 
  -9   2  18        2.09        6.50      7.36 o 
  -8   2  18       38.63       33.56      7.60 o 
  -7   2  18        0.28        8.66      6.98 o 
  -6   2  18       13.33       22.25      7.51 o 
                                                 
